# Supplementary material for: Prophage Tracer: precisely tracing prophages in prokaryotic genomes using overlapping split-read alignment
Source: Nucleic Acids Res. 2021 Sep 22;49(22):e128. doi: 10.1093/nar/gkab824 (PMC8682789; doi:10.1093/nar/gkab824)
Supplement: gkab824_Supplemental_Files [file gkab824_supplemental_files.zip]

Archive with 3 entries (3 files):
- 20210816 Supplementary figures-Prophage Tracer.pdf
- 20210816-Supplementary tables-Prophage Tracer.xlsx
- Supplementary_Table_legends.docx
