# Supplementary material for: Prophage Tracer: precisely tracing prophages in prokaryotic genomes using overlapping split-read alignment
Source: Nucleic Acids Res. 2021 Sep 22;49(22):e128. doi: 10.1093/nar/gkab824 (PMC8682789; doi:10.1093/nar/gkab824)
Supplement: gkab824_Supplemental_Files [file gkab824_supplemental_files.zip › 20210816-Supplementary tables-Prophage Tracer.xlsx]

## Sheet: Table S1
Table S1. Primer pairs used for confirming prophage induction
Primers	Sequence (listed 5' to 3')	Purpose
Pea1-attB-F	CTCTACTTCTCAGGATTG	attB
Pea1-attB-R	CATGAGGTCGAGATATTG
Pea1-attP-F	CGTGAAGGTTACACCATAC	attP
Pea1-attP-R	CAGTTGTTCCATTAGGTGG
Prc1-attB-F	CTCACTTGAGTTCCAGGTGG	attB
Prc1-attB-R	CCTTGGACACATCACAGCTG
Prc1-attP-F	CCTTTGCCGCCAAATAGTCCCTTAATGC	attP
Prc1-attP-R	CAGACTCGATGCGTTTGATCATGG
Phm1-attB-F	GACCGCACCGCGTATTAACG	attB
Phm1-attB-R	CTCGTAAATACCACATCACG
Phm1-attP-F	GAGCAGTGTGGTACGCGATGACTC	attP
Phm1-attP-R	CGTCTCAGATGACAGGGTATTGTC
Phm2-attB-F	ACGCGCCAATCATATTGTTC	attB
Phm2-attB-R	CACTGCCCTATTAACGTTTG
Phm2-attP-F	CGTTCATCCATCAAGTGGTC	attP
Phm2-attP-R	GTATGTTGCCCTCACCTATC
Phm3-attB-F	CAGCTCATTCGATTCCAAGG	attB
Phm3-attB-R	CAACAGCGTGCAGATGCTTG
Phm3-attP-F	CAAGCATAGCGCGTGAGACT	attP
Phm3-attP-R	GGATGATTTGCGGATACACG
Pvn1-attB-F	CCATTATTTGTACCTCTAC	attB
Pvn1-attB-R	CAAGTGGCTAAATCCGCTG
Pvn1-attP-F	GGAGTAATAGGTATCTCAAGCGTACAAGGT	attP
Pvn1-attP-R	ATAATCAATAAAATACAAAGGATAAATAATGAA
Pmo1-attB-F	GAAGACTTAACCTCTTCCCT	attB
Pmo1-attB-R	CCAAAGCGGAACAAATATTAGC
Pmo1-attP-F	CAACTTATGCAGGAGATAC	attP
Pmo1-attP-R	CTGCTCATAAATGGTGCT
Pms1-attB-F	GTGAAGCAGATGCTCAAAAAG	attB
Pms1-attB-R	CGTATTTGAAAATTCACAGTC
Pms1-attP-F	GTATTGGCGATACAACGTG	attP
Pms1-attP-R	CTCGGACTGCTAATAATGTC
Pzm1-attB-F	TTTGAATCGGCACTTATCG	attB
Pzm1-attB-R	GAACAGTGCTTCCCAACTT
Pzm1-attP-F	GATCGATATCCTGAAAGCTTC	attP
Pzm1-attP-R	GGAAAAGTACACATACCATC
Phm3-attB-qF	CGGATGTGGTGGAATTGGTAG	attB-qPCR
Phm3-attB-qR	ATTGCCTGAGCGTTGTCGTTCAGCC
Phm3-attP-qF	ATCGGCGTAAACAATCTAACCTG	attP-qPCR
Phm3-attP-qR	TGAGTATTGGGATAAAGCAGGGA
Phm2-attB-qF	GGGATGCTCCACTTCGCTAT	attB-qPCR
Phm2-attB-qR	TTCGTGACACGGCAAGAAC
Phm2-attP-qF	GATGGCGGATCTCAAAGACG	attP-qPCR
Phm2-attP-qR	TGGTACACTAAGGGCGGTTT
Phm1-attB-qF	CGGTCGCTTTCATACTGG	attB-qPCR
Phm1-attB-qR	CGGTGTCTTCTCGTCAAC
Phm1-attP-qF	GGCAGAGCGTGATGGC	attP-qPCR
Phm1-attP-qR	ACACCCAAGATTAAGCGTTTC
gyrB-qF	AACCCAACGAAGCCAAAGCCATC	gyrB-qPCR
gyrB-qR	CGCCGAATCACCCTCCACCAG

## Sheet: Table S2   
Table S2. Predicted prophages or other mobile genetic elements from publicly available genomes and sequencing data. Prophages both detected by Prophage Tracer and PHASTER are highlighted in blue. "N/A" indicates no prophages were predicted.
Organism Name	Organism Groups	Assembly	Level	Size(Mb)	GC%	Run	Outputs of Prophage Tracer using chromosome-level genomes as references											Mobile genetic element type	Recombinases or transposases in the putative prophage region	Accession of recombinase adjacent to one att site	Domain of recombinase adjacent to one att site	Recombinase type	Length of att site	Outputs of Prophage tracer using contig-level genomes assembled by Shovill										Outputs of PHASTER
							prophage_candidate	contig	attL_start	attL_end	attR_start	attR_end	prophage_size	SR_evidence_attB	SR_evidence_attP	DRP_evidence_attB	DRP_evidence_attP							contig	attL_start	attL_end	attR_start	attR_end	prophage_size	SR_evidence_attB	SR_evidence_attP	DRP_evidence_attB	DRP_evidence_attP
Haloferax volcanii DS2	Archaea;Euryarchaeota;Stenosarchaea group	GCF_000025685.1_ASM2568v1	Complete	4.0129	65.4625	SRR9074505	candidate_1	NC_013967.1	231452	231464	252025	252037	20573	78	35	32	23	prophage	241631|242983;ID=cds-WP_013035119.1-3|product=IS4-like element ISHvo11 family transposase;243730|244560;ID=cds-WP_004043159.1|product=IS5-like element ISHvo3 family transposase;251563|252729;ID=cds-WP_013035157.1-4|product=ISH3-like element ISH51 family transposase;231538|232569;ID=cds-WP_004045374.1|product=tyrosine-type recombinase/integrase;235110|236276;ID=cds-WP_013035611.1|product=ISH3-like…	WP_004045374.1	cl00213: DNA_BRE_C superfamily	tyrosine-type recombinase	13	missed; assembled into its own separate contigs
Haloferax volcanii DS2	Archaea;Euryarchaeota;Stenosarchaea group	GCF_000025685.1_ASM2568v1	Complete	4.0129	65.4625	SRR9074505	candidate_2	NC_013967.1	1294959	1294972	1307486	1307499	12527	3	129	1	73	prophage	1295035|1296081;ID=cds-WP_004043513.1|product=tyrosine-type recombinase/integrase;	WP_004043513.1	cl00213: DNA_BRE_C superfamily	tyrosine-type recombinase	14	missed; assembled into its own separate contigs										|7.5Kb_intact(116)_1299309-1306849
Halopiger xanaduensis SH-6	Archaea;Euryarchaeota;Stenosarchaea group	GCF_000217715.1_ASM21771v1	Complete	4.35527	65.1966	SRR3927374	candidate_1	NC_015666.1	3612349	3612355	3632530	3632536	20181	9	488	15	455	prophage	3612420|3613445;ID=cds-WP_013881741.1|product=tyrosine-type recombinase/integrase;	WP_013881741.1	cl00213: DNA_BRE_C superfamily	tyrosine-type recombinase	7	untested										|5.7Kb_incomplete(10)_636876-642650|15.6Kb_incomplete(20)_1689451-1705142|13.6Kb_incomplete(10)_3618839-3632441
halophilic archaeon DL31	Archaea;Euryarchaeota;Stenosarchaea group	GCF_000224475.1_ASM22447v1	Complete	3.64316	62.3733	SRR067808	candidate_1	NC_015959.1	4576	4620	21011	21055	16435	0	1	0	6	MGE	13027|14199;ID=cds-WP_012659234.1|product=ISH3-like element ISHla8 family transposase;15204|15923;ID=cds-WP_014063808.1|product=recombinase family protein;18137|19303;ID=cds-WP_009486633.1-20|product=ISH3-like element ISHla1 family transposase;3410|4747;ID=cds-WP_012659191.1-2|product=ISH6-like element ISHla10 family transposase;	WP_012659191.1	cl27632: Transposase_mut superfamily	ND	45	contig00064	7562	7606	14786	14830	7224	1	0	6	0	|7Kb_incomplete(10)_3510254-3517347
Natronobacterium gregoryi SP2	Archaea;Euryarchaeota;Stenosarchaea group	GCF_000230715.2_ASM23071v3	Complete	3.78836	62.2	SRR3927382	candidate_1	NC_019792.1	1823234	1823249	1865780	1865795	42546	5	14	11	9	prophage	1828827|1829354;ID=cds-WP_005577932.1|product=transposase;1849471|1850355;ID=cds-WP_005577881.1|product=IS1595-like element ISNagr7 family transposase;1864401|1865738;ID=cds-WP_005577816.1|product=tyrosine-type recombinase/integrase;	WP_005577932.1	cl41295: transpos_IS3 superfamily	ND	16	untested										|7.8Kb_incomplete(30)_2170992-2178797|7.7Kb_incomplete(30)_2272464-2280173|17.7Kb_incomplete(10)_3394971-3412749
Methanoregula formicica SMSP	Archaea;Euryarchaeota;Stenosarchaea group	GCF_000327485.1_ASM32748v1	Complete	2.82086	55.2	SRR400288	candidate_1	NC_019943.1	2375598	2375614	2435666	2435682	60068	9	0	15	0	prophage	2434380|2435603;ID=cds-WP_015286444.1|product=tyrosine-type recombinase/integrase;	WP_015286444.1	pfam00589 =: Phage_integrase	tyrosine-type recombinase	17	untested										|12.2Kb_incomplete(10)_422070-434339|8.9Kb_incomplete(20)_441205-450187
Halovivax ruber XH-70	Archaea;Euryarchaeota;Stenosarchaea group	GCF_000328525.1_ASM32852v1	Complete	3.22388	64.3	SRR3927378	candidate_1	NC_019964.1	2078329	2078349	2096811	2096831	18482	12	157	7	93	prophage	2078404|2079492;ID=cds-WP_015301243.1|product=site-specific integrase;	WP_015301243.1	cl00213: DNA_BRE_C superfamily	tyrosine-type recombinase	21	untested										|10.6Kb_incomplete(50)_128900-139516|10.7Kb_incomplete(20)_1057263-1068027
Halostagnicola larsenii XH-48	Archaea;Euryarchaeota;Stenosarchaea group	GCF_000517625.1_ASM51762v1	Complete	4.13118	60.8653	SRR3927379	candidate_1	NZ_CP007055.1	1299959	1299975	1374096	1374112	74137	49	0	51	0	prophage	ND					untested										|14.9Kb_incomplete(30)_1313899-1328891|14.9Kb_incomplete(30)_1350982-1365974
Halostagnicola larsenii XH-48	Archaea;Euryarchaeota;Stenosarchaea group	GCF_000517625.1_ASM51762v1	Complete	4.13118	60.8653	SRR3927379	candidate_2	NZ_CP007055.1	2361920	2361934	2376285	2376299	14365	5	2	3	3	prophage	2361977|2362990;ID=cds-WP_049953564.1|product=site-specific integrase;	WP_049953564.1	cl00213: DNA_BRE_C superfamily	tyrosine-type recombinase	15	untested
Methanohalophilus halophilus	Archaea;Euryarchaeota;Stenosarchaea group	GCF_001889405.1_ASM188940v1	Complete	2.02296	42.4	SRR4308261	candidate_2	NZ_CP017921.1	694056	694062	743456	743462	49400	0	7	0	4	MGE	709310|709714;ID=cds-BHR79_RS03520|product=IS200/IS605 family transposase;709714|710974;ID=cds-BHR79_RS03525|product=transposase;	BHR79_RS03525	cl12246: OrfB_IS605 super family	ND	7	untested										N/A
Methanohalophilus halophilus	Archaea;Euryarchaeota;Stenosarchaea group	GCF_001889405.1_ASM188940v1	Complete	2.02296	42.4	SRR4308261	candidate_3	NZ_CP017921.1	216251	216262	250776	250787	34525	2	0	5	0	MGE	216323|217453;ID=cds-WP_072560430.1|product=tyrosine-type recombinase/integrase;	WP_072560430.1	cl00213: DNA_BRE_C superfamily	tyrosine-type recombinase	12	untested
Pseudopedobacter saltans DSM 12145	Bacteria;FCB group;Bacteroidetes/Chlorobi group	GCF_000190735.1_ASM19073v2	Complete	4.63524	36.6	SRR3926771	candidate_1	NC_015177.1	1075928	1075940	1097875	1097887	21947	1	1	1	2	prophage	1076063|1077232;ID=cds-WP_013631933.1|product=site-specific integrase;	WP_013631933.1	cd01185: INTN1_C_like	tyrosine-type recombinase	13	untested										|9.7Kb_incomplete(10)_2692672-2702380|17Kb_incomplete(20)_2803220-2820265|7.6Kb_incomplete(10)_3333047-3340652
Pseudopedobacter saltans DSM 12145	Bacteria;FCB group;Bacteroidetes/Chlorobi group	GCF_000190735.1_ASM19073v2	Complete	4.63524	36.6	SRR3926771	candidate_2	NC_015177.1	2045703	2045733	2141726	2141756	96023	1	0	0	3	MGE	2088935|2089411;ID=cds-WP_083811747.1-2|product=DDE-type integrase/transposase/recombinase;2089791|2090147;ID=cds-WP_013631395.1-4|product=transposase;2134946|2135302;ID=cds-WP_013631395.1-5|product=transposase;2135308|2136159;ID=cds-WP_013632087.1-2|product=IS3 family transposase;	WP_083811747.1	cl41295: transpos_IS3 superfamily	ND	31	untested
Sphingobacterium sp. 21	Bacteria;FCB group;Bacteroidetes/Chlorobi group	GCF_000192845.1_ASM19284v1	Complete	6.22641	41.1	SRR191795	candidate_1	NC_015277.1	4267581	4267595	4308364	4308378	40783	0	4	0	1	prophage	4267763|4268941;ID=cds-WP_013666714.1|product=site-specific integrase;	WP_013666714.1	cd01185: INTN1_C_like	tyrosine-type recombinase	15	contig00018	74284	74298	115067	115081	40783	0	4	0	1	|9.1Kb_incomplete(30)_4296726-4305877|8.5Kb_incomplete(30)_5858302-5866885
Sphingobacterium sp. 21	Bacteria;FCB group;Bacteroidetes/Chlorobi group	GCF_000192845.1_ASM19284v1	Complete	6.22641	41.1	SRR3925715	candidate_1	NC_015277.1	4267581	4267595	4308364	4308378	40783	0	4	0	1	prophage	4267763|4268941;ID=cds-WP_013666714.1|product=site-specific integrase;	WP_013666714.1	cd01185: INTN1_C_like	tyrosine-type recombinase	15	untested
Fluviicola taffensis DSM 16823	Bacteria;FCB group;Bacteroidetes/Chlorobi group	GCF_000194605.1_ASM19460v1	Complete	4.63358	36.5	SRR058890	candidate_1	NC_015321.1	4247873	4247877	4320230	4320234	72357	2	0	2	0	MGE	4260029|4261236;ID=cds-FLUTA_RS18670|product=IS4 family transposase;4297170|4297412;ID=cds-WP_013688500.1|product=transposase;4298417|4299879;ID=cds-FLUTA_RS18855|product=IS110 family transposase;4301965|4303539;ID=cds-WP_013688426.1-3|product=IS1182 family transposase;	WP_013688426.1	NF033551: transpos_IS1182	ND	5	=contig00007::=contig00039	16634	16638	7278	7282	23915	2	0	2	0	|11.5Kb_incomplete(10)_77545-89136|7.4Kb_incomplete(10)_3443100-3450547
Fluviicola taffensis DSM 16823	Bacteria;FCB group;Bacteroidetes/Chlorobi group	GCF_000194605.1_ASM19460v1	Complete	4.63358	36.5	SRR3926717	candidate_1	NC_015321.1	4247873	4247877	4320230	4320234	72357	2	0	2	0	MGE	4260029|4261236;ID=cds-FLUTA_RS18670|product=IS4 family transposase;4297170|4297412;ID=cds-WP_013688500.1|product=transposase;4298417|4299879;ID=cds-FLUTA_RS18855|product=IS110 family transposase;4301965|4303539;ID=cds-WP_013688426.1-3|product=IS1182 family transposase;	WP_013688426.1	NF033551: transpos_IS1182	ND	5	untested
Solitalea canadensis DSM 3403	Bacteria;FCB group;Bacteroidetes/Chlorobi group	GCF_000242635.2_ASM24263v3	Complete	5.20207	37.3	SRR3927316	candidate_1	NC_017770.1	1003339	1003355	1044152	1044168	40813	3	80	1	120	prophage	1003497|1004663;ID=cds-WP_014679173.1|product=site-specific integrase;	WP_014679173.1	cd01185: INTN1_C_like	tyrosine-type recombinase	17	untested										|10.9Kb_incomplete(20)_968870-979785|8.8Kb_incomplete(10)_3996319-4005134
Myroides odoratus DSM 2801	Bacteria;FCB group;Bacteroidetes/Chlorobi group	GCF_000243275.1_ASM24327v1	Chromosome	4.30184	35.8	SRR3926765	candidate_1	NZ_CM001437.1	771166	771186	842566	842586	71400	0	2	0	31	prophage	771370|772686;ID=cds-WP_002986237.1|product=tyrosine-type recombinase/integrase;	WP_002986237.1	cl00213: DNA_BRE_C superfamily	tyrosine-type recombinase	21	contig00003	36196	36216	107596	107616	71400	0	2	0	32	|71.4Kb_questionable(70)_771166-842566
Bernardetia litoralis DSM 6794	Bacteria;FCB group;Bacteroidetes/Chlorobi group	GCF_000265505.1_ASM26550v1	Complete	4.91934	30.7	SRR067905	candidate_1	NC_018018.1	2067557	2067568	2188883	2188894	121326	0	1	0	1	MGE	2094393|2095067;ID=cds-WP_157699058.1-2|product=IS630 family transposase;2130073|2131203;ID=cds-WP_014797050.1-2|product=IS4 family transposase;	WP_014797050.1	cl40564: transpos_IS4_2 superfamily	ND	12	=contig00008::=contig00046	57661	57672	26375	26386	84046	0	1	0	1	|10.8Kb_incomplete(30)_2787094-2797963
Bernardetia litoralis DSM 6794	Bacteria;FCB group;Bacteroidetes/Chlorobi group	GCF_000265505.1_ASM26550v1	Complete	4.91934	30.7	SRR3927317	candidate_1	NC_018018.1	2067557	2067568	2188883	2188894	121326	0	1	0	1	MGE	2094393|2095067;ID=cds-WP_157699058.1-2|product=IS630 family transposase;2130073|2131203;ID=cds-WP_014797050.1-2|product=IS4 family transposase;	WP_014797050.1	cl40564: transpos_IS4_2 superfamily	ND	12	untested
Bernardetia litoralis DSM 6794	Bacteria;FCB group;Bacteroidetes/Chlorobi group	GCF_000265505.1_ASM26550v1	Complete	4.91934	30.7	SRR3927317	candidate_2	NC_018018.1	161042	161086	174298	174342	13256	0	1	1	0	prophage	ND					untested
Fusobacterium periodonticum	Bacteria;Fusobacteria;Fusobacteriia	GCA_003019755.1_ASM301975v1	Complete	2.54108	28.1	SRR6780923	candidate_1	CP028108.1	2070033	2070067	2120546	2120580	50513	0	13	1	5	prophage	2075575|2076549;ID=cds-AVQ25993.1|product=integrase;2119283|2120398;ID=cds-AVQ26055.1|product=site-specific integrase;	AVQ26055.1	cd01189: INT_ICEBs1_C_like	tyrosine-type recombinase	35	untested										|7.6Kb_incomplete(50)_1591645-1599335|26.4Kb_intact(140)_2072972-2099431
Candidatus Manganitrophus noduliformans	Bacteria;Nitrospirae;Nitrospira	GCF_012184425.1	contig	5.17138	56.4	SRR10032644	candidate_1	NZ_VTOW01000001.1	760206	760251	825150	825195	64944	0	63	0	0	prophage		IMG Gene ID: 2784402295	cd01189: INT_ICEBs1_C_like	tyrosine-type recombinase	46	untested										N/A
Candidatus Manganitrophus noduliformans	Bacteria;Nitrospirae;Nitrospira	GCF_012184425.1	contig	5.17138	56.4	SRR10032644	candidate_2	NZ_VTOW01000004.1	118932	118989	231952	232009	113020	5	4	0	0	MGE		IMG Gene ID: 2784405358	cd00796: INT_Rci_Hp1_C	tyrosine-type recombinase	58	untested
Acidithiobacillus ferrivorans SS3	Bacteria;Proteobacteria;Acidithiobacillia	GCF_000214095.2_ASM21409v3	Complete	3.20755	56.6	SRR3927025	candidate_1	NC_015942.1	2898837	2898863	3003996	3004022	105159	5	12	9	19	prophage	3002662|3003843;ID=cds-WP_014030383.1|product=tyrosine-type recombinase/integrase;2947490|2948383;ID=cds-WP_014030322.1|product=tyrosine-type recombinase/integrase;2902241|2903563;ID=cds-WP_014030266.1|product=DDE-type integrase/transposase/recombinase;2926841|2928178;ID=cds-WP_014028568.1-2|product=ISNCY-like element ISAcif1 family transposase;2994559|2994711;ID=cds-ACIFE_RS16960|product=IS3 fam…	WP_014030383.1	cd00801: INT_P4_C	tyrosine-type recombinase	27	untested										|6.7Kb_incomplete(40)_566381-573127|12.5Kb_incomplete(20)_1060831-1073391|5Kb_incomplete(10)_3177803-3182895
Acidithiobacillus ferrivorans SS3	Bacteria;Proteobacteria;Acidithiobacillia	GCF_000214095.2_ASM21409v3	Complete	3.20755	56.6	SRR3927025	candidate_2	NC_015942.1	834395	834406	907289	907300	72894	0	1	0	1	MGE	842046|842600;ID=cds-WP_158306920.1|product=transposase;845593|847299;ID=cds-WP_014028279.1|product=IS1634 family transposase;876897|877173;ID=cds-WP_087455007.1-3|product=IS3-like element ISAfe17 family transposase;877173|878065;ID=cds-WP_087455007.1-3|product=IS3-like element ISAfe17 family transposase;885630|886862;ID=cds-WP_014028315.1|product=site-specific integrase;886867|888852;ID=cds-WP_0…	WP_014028316.1	cl00213: DNA_BRE_C superfamily	tyrosine-type recombinase	12	untested
Ruegeria pomeroyi DSS-3	Bacteria;Proteobacteria;Alphaproteobacteria	GCF_000011965.2_ASM1196v2	Complete	4.60105	64.0504	SRR3476293	candidate_1	NC_003911.12	1082944	1082989	1098038	1098083	15094	17	0	3	0	MGE	1083131|1084375;ID=cds-WP_011046783.1|product=integrase family protein;	WP_011046783.1	cl00213: DNA_BRE_C superfamily	tyrosine-type recombinase	46	missed in the short-read assembled genome										|16.4Kb_incomplete(40)_2390628-2407056|11.2Kb_incomplete(60)_2911999-2923242
Ruegeria pomeroyi DSS-3	Bacteria;Proteobacteria;Alphaproteobacteria	GCF_000011965.2_ASM1196v2	Complete	4.60105	64.0504	SRR3476306	candidate_1	NC_003911.12	1082944	1082989	1098038	1098083	15094	18	0	4	0	MGE	1083131|1084375;ID=cds-WP_011046783.1|product=integrase family protein;	WP_011046783.1	cl00213: DNA_BRE_C superfamily	tyrosine-type recombinase	46	untested
Ruegeria pomeroyi DSS-3	Bacteria;Proteobacteria;Alphaproteobacteria	GCF_000011965.2_ASM1196v2	Complete	4.60105	64.0504	SRR3476323	candidate_1	NC_003911.12	1082944	1082989	1098038	1098083	15094	25	0	7	0	MGE	1083131|1084375;ID=cds-WP_011046783.1|product=integrase family protein;	WP_011046783.1	cl00213: DNA_BRE_C superfamily	tyrosine-type recombinase	46	untested
Ruegeria pomeroyi DSS-3	Bacteria;Proteobacteria;Alphaproteobacteria	GCF_000011965.2_ASM1196v2	Complete	4.60105	64.0504	SRR3476324	candidate_1	NC_003911.12	1082944	1082989	1098038	1098083	15094	12	0	2	0	MGE	1083131|1084375;ID=cds-WP_011046783.1|product=integrase family protein;	WP_011046783.1	cl00213: DNA_BRE_C superfamily	tyrosine-type recombinase	46	untested
Leisingera methylohalidivorans DSM 14336	Bacteria;Proteobacteria;Alphaproteobacteria	GCF_000511355.1_ASM51135v1	Complete	4.651	62.3557	SRR3938028	candidate_1	NC_023135.1	1295028	1295083	1340462	1340517	45434	1	0	1	4	prophage	1298308|1299372;ID=cds-WP_024089617.1|product=recombinase RecT;	WP_024089617.1	RecT: superfamily	ND	56	untested										|30.7Kb_intact(100)_1295097-1325797|15.7Kb_incomplete(20)_1790508-1806252|34.4Kb_questionable(80)_2143293-2177707|8.8Kb_incomplete(60)_2880803-2889654|21.8Kb_questionable(70)_3076018-3097846|9.8Kb_incomplete(60)_3549520-3559377
Leisingera methylohalidivorans DSM 14336	Bacteria;Proteobacteria;Alphaproteobacteria	GCF_000511355.1_ASM51135v1	Complete	4.651	62.3557	SRR3938028	candidate_2	NC_023135.1	3066202	3066210	3128748	3128756	62546	0	10	0	2	prophage	3117503|3118813;ID=cds-WP_024091391.1|product=recombinase family protein;3089117|3089441;ID=cds-WP_156927531.1-3|product=IS5 family transposase;3089441|3089874;ID=cds-WP_156927531.1-3|product=IS5 family transposase;	WP_024091391.1	smart00857: Resolvase	serine-type recombinase	9	untested
Sphingomonas paucimobilis	Bacteria;Proteobacteria;Alphaproteobacteria	GCF_003314795.2_ASM331479v2	Complete	4.00551	65.7	SRR8560599	candidate_1	NZ_CP035765.1	1636056	1636069	1677628	1677641	41572	0	1	0	1	prophage	1676167|1677471;ID=cds-WP_113667417.1|product=integrase arm-type DNA-binding domain-containing protein;	WP_113667417.1	cd00801: INT_P4_C	tyrosine-type recombinase	14	contig00001	10563	10576	52135	52148	41572	0	1	0	1	|15.5Kb_incomplete(50)_1106167-1121681|37.4Kb_intact(150)_1451933-1489395|43Kb_incomplete(60)_1646779-1689876|30.3Kb_incomplete(60)_2362306-2392620
Altererythrobacter sp. B11	Bacteria;Proteobacteria;Alphaproteobacteria	GCF_003569745.1_ASM356974v1	Complete	3.84205	65.4	DRR122422	candidate_1	NZ_AP018498.1	2125504	2125533	2166420	2166449	40916	2	18	0	26	prophage	2160734|2161912;ID=cds-WP_119083126.1|product=integrase arm-type DNA-binding domain-containing protein;2165047|2166336;ID=cds-WP_119083130.1|product=integrase arm-type DNA-binding domain-containing protein;	WP_119083126.1	cd00801: INT_P4_C	tyrosine-type recombinase	30	contig00001	439247	439277	480163	480193	40916	2	18	0	23	|13.6Kb_questionable(80)_753209-766849|8.4Kb_incomplete(30)_2125621-2134090|40.9Kb_intact(100)_2125515-2166430|16.1Kb_questionable(90)_2581764-2597892|28.2Kb_incomplete(30)_2858092-2886380
Altererythrobacter sp. B11	Bacteria;Proteobacteria;Alphaproteobacteria	GCF_003569745.1_ASM356974v1	Complete	3.84205	65.4	DRR122422	candidate_2	NZ_AP018498.1	2752612	2752631	2895562	2895581	142950	2	1	4	3	MGE	2850026|2850290;ID=cds-WP_119081383.1-7|product=IS3 family transposase;2850290|2851197;ID=cds-WP_119081383.1-7|product=IS3 family transposase;2869489|2870727;ID=cds-WP_119083629.1|product=site-specific integrase;2762238|2763017;ID=cds-AEB_RS13120|product=IS21 family transposase;2771608|2771872;ID=cds-WP_119081383.1-6|product=IS3 family transposase;2771872|2772779;ID=cds-WP_119081383.1-6|product=I…	WP_119084639.1	cd00801: INT_P4_C	tyrosine-type recombinase	20	contig00003=::=contig00011	444309	444328	18977	18996	27876	2	1	4	3
Sphingobium yanoikuyae	Bacteria;Proteobacteria;Alphaproteobacteria	GCF_002504085.1_ASM250408v1	Complete	5.66938	64.2727	SRR3186876	candidate_1	NZ_CP023741.1	5314877	5314891	5352857	5352871	37980	0	4	0	6	prophage	5315023|5316384;ID=cds-WP_097385328.1;product=integrase arm-type DNA-binding domain-containing protein	WP_097385328.1	cl31603: PRK09692 super family	integrase	15	contig00006=::=contig00004	370369	370383	15087	15101	37431	0	4	0	6	N/A
Sphingobium yanoikuyae	Bacteria;Proteobacteria;Alphaproteobacteria	GCF_002504085.1_ASM250408v1	Complete	5.66938	64.2727	SRR3186876	candidate_2	NZ_CP023741.1	1063414	1063426	1099933	1099945	36519	4	23	9	29	prophage	1063455|1065011;ID=cds-WP_097382772.1;product=recombinase family protein	WP_097382772.1	smart00857: Resolvase	serine-type recombinase	13	contig00001	723409	723421	759928	759940	36519	4	23	9	29
Sphingobium yanoikuyae	Bacteria;Proteobacteria;Alphaproteobacteria	GCF_002504085.1_ASM250408v1	Complete	5.66938	64.2727	SRR3186876	candidate_3	NZ_CP023741.1	3570001	3570015	3606669	3606683	36668	0	45	2	58	prophage	3570148|3571509;ID=cds-WP_097384346.1;product=integrase arm-type DNA-binding domain-containing protein	WP_097384346.1	cl31603: PRK09692 super family	integrase	15	missed
Nitrosomonas sp. Is79A3	Bacteria;Proteobacteria;Betaproteobacteria	GCF_000219585.1_ASM21958v1	Complete	3.78344	45.4	SRR191791	candidate_1	NC_015731.1	1502823	1502840	1585316	1585333	82493	36	836	25	861	prophage	1503191|1504387;ID=cds-WP_013965475.1|product=site-specific integrase;	WP_013965475.1	cd00801: INT_P4_C	tyrosine-type recombinase	18	untested										|18.4Kb_incomplete(60)_292990-311412|7.3Kb_questionable(80)_329126-336492|29.2Kb_incomplete(30)_364664-393889|7.9Kb_incomplete(50)_1210643-1218596|7Kb_questionable(80)_1323332-1330371|22.6Kb_incomplete(40)_1499802-1522424|7Kb_incomplete(60)_2431936-2439003|6.9Kb_incomplete(60)_2454649-2461627|23.9Kb_incomplete(50)_2553595-2577504|22.5Kb_incomplete(30)_2579311-2601867|27.5Kb_questionable(90)_28103…
Nitrosomonas sp. Is79A3	Bacteria;Proteobacteria;Betaproteobacteria	GCF_000219585.1_ASM21958v1	Complete	3.78344	45.4	SRR3922598	candidate_1	NC_015731.1	1512100	1512105	1585317	1585322	73217	0	54	0	46	prophage	ND					missed; assembled into its own separate contigs
Nitrosomonas sp. Is79A3	Bacteria;Proteobacteria;Betaproteobacteria	GCF_000219585.1_ASM21958v1	Complete	3.78344	45.4	SRR3922598	candidate_2	NC_015731.1	1502823	1502840	1585316	1585333	82493	36	831	25	856	prophage	1503191|1504387;ID=cds-WP_013965475.1|product=site-specific integrase;	WP_013965475.1	cd00801: INT_P4_C	tyrosine-type recombinase	18	missed; assembled into its own separate contigs
Arcobacter cryaerophilus D2610	Bacteria;Proteobacteria;delta/epsilon subdivisions	GCA_003660085.1_ASM366008v1	Complete	2.05591	27.5	SRR7985571	candidate_1	CP032825.1	1117611	1117635	1138521	1138545	20910	3	0	4	2	prophage	1121876|1123216;ID=cds-AYJ78241.1|product=site-specific tyrosine recombinase%2C phage integrase family;	AYJ78241.1	cd00397: DNA_BRE_C	tyrosine-type recombinase	25	missed in the short-read assembled genome										|5.8Kb_incomplete(10)_243305-249115|9.3Kb_incomplete(10)_669205-678574|7.8Kb_incomplete(20)_1154132-1162014
Shewanella baltica OS678	Bacteria;Proteobacteria;Gammaproteobacteria	GCF_000178875.2_ASM17887v2	Complete	5.36877	46.276	SRR3927265	candidate_1	NC_016901.1	3388711	3388730	3425120	3425139	36409	1	2	0	3	prophage	3424005|3424961;ID=cds-WP_014358058.1|product=tyrosine-type recombinase/integrase;	WP_014358058.1	cl00213: DNA_BRE_C superfamily	tyrosine-type recombinase	20	untested										|40.6Kb_intact(130)_905416-946075|8Kb_questionable(70)_1001908-1009908|12.2Kb_incomplete(30)_1581386-1593624|26.2Kb_incomplete(30)_2337541-2363818|13.5Kb_incomplete(30)_2349635-2363185|44.9Kb_intact(150)_2485413-2530318|22.4Kb_intact(120)_3388857-3411304|24.6Kb_incomplete(10)_3414249-3438870|13Kb_incomplete(50)_3959812-3972863|13.8Kb_incomplete(40)_4059926-4073760|7.1Kb_incomplete(30)_5149362-515…
Marinomonas mediterranea MMB-1	Bacteria;Proteobacteria;Gammaproteobacteria	GCF_000192865.1_ASM19286v1	Complete	4.68432	44.1	SRR3927040	candidate_1	NC_015276.1	2001149	2001165	2051411	2051427	50262	1	0	1	1	prophage	2036752|2037699;ID=cds-WP_013661018.1|product=IS30 family transposase;2042527|2043474;ID=cds-WP_013661027.1|product=IS30 family transposase;2001442|2002584;ID=cds-WP_013660969.1|product=site-specific integrase;2009857|2011023;ID=cds-WP_013660984.1|product=site-specific integrase;	WP_013660984.1	cd00801: INT_P4_C	tyrosine-type recombinase	17	untested										|12.2Kb_incomplete(50)_655083-667364|8.9Kb_incomplete(30)_668987-677900|22.4Kb_intact(150)_2014091-2036550
Vibrio fluvialis	Bacteria;Proteobacteria;Gammaproteobacteria	GCF_001558415.2_ASM155841v2	Complete	4.82773	49.8961	SRR2815879	candidate_1	NZ_CP014034.2	525134	525176	561892	561934	36758	0	3	2	11	prophage	560826|561794;ID=cds-WP_061056067.1|product=tyrosine-type recombinase/integrase;	WP_061056067.1	cl00213: DNA_BRE_C superfamily	tyrosine-type recombinase	43	contig00001	18330	18372	55088	55130	36758	0	3	2	10	|36.9Kb_questionable(70)_524796-561794|29.5Kb_incomplete(30)_3637210-3666730
Vibrio diabolicus	Bacteria;Proteobacteria;Gammaproteobacteria	GCF_002953335.1_ASM295333v1	Complete	5.17362	44.844	SRR2814770	candidate_1	NZ_CP014094.1	2940297	2940314	2967817	2967834	27520	1	0	24	0	MGE	2958969|2959196;ID=cds-WP_146107141.1|product=transposase;2966364|2967632;ID=cds-WP_104969930.1|product=site-specific integrase;	WP_146107141.1	cl41332: transpos_IS5_3 superfamily	ND	18	missed										|12.5Kb_incomplete(20)_2956041-2968639|8.9Kb_intact(128)_4830054-4838957|7.9Kb_incomplete(30)_5048445-5056396|14.5Kb_incomplete(50)_5147853-5162398
Vibrio diabolicus	Bacteria;Proteobacteria;Gammaproteobacteria	GCF_002953335.1_ASM295333v1	Complete	5.17362	44.844	SRR2814770	candidate_2	NZ_CP014094.1	1680273	1680367	1686836	1686930	6563	0	2	1	0	MGE	ND					missed
Rubinisphaera brasiliensis DSM 5305	Bacteria;PVC group;Planctomycetes	GCF_000165715.2_ASM16571v3	Complete	6.0066	56.4	SRR3927318	candidate_1	NC_015174.1	4072255	4072272	4082478	4082495	10223	0	127	1	194	prophage	4081262|4082431;ID=cds-WP_013629638.1|product=site-specific integrase;	WP_013629638.1	cl00213: DNA_BRE_C superfamily	tyrosine-type recombinase	18	untested										|7.3Kb_incomplete(60)_4593856-4601243
Rubinisphaera brasiliensis DSM 5305	Bacteria;PVC group;Planctomycetes	GCF_000165715.2_ASM16571v3	Complete	6.0066	56.4	SRR3927318	candidate_2	NC_015174.1	238734	238751	283954	283972	45220	0	88	5	115	prophage		WP_150105943.1	cl00213: DNA_BRE_C superfamily	tyrosine-type recombinase	18	untested
Gemmata obscuriglobus	Bacteria;PVC group;Planctomycetes	GCF_003149495.1_ASM314949v1	Complete	8.99889	67.4	SRR5887622	candidate_1	NZ_CP025958.1	8534335	8534384	8580426	8580475	46091	0	6	0	6	prophage	8534485|8535687;ID=cds-WP_010043548.1|product=tyrosine-type recombinase/integrase;	WP_010043548.1	cl00213: DNA_BRE_C superfamily	tyrosine-type recombinase	50	untested										|11.3Kb_questionable(70)_2052385-2063696|12.7Kb_questionable(70)_2068185-2080942|13.7Kb_incomplete(50)_2167111-2180892|18.2Kb_intact(100)_2862893-2881171|29.1Kb_incomplete(30)_4368955-4398143
Gemmata obscuriglobus	Bacteria;PVC group;Planctomycetes	GCF_003149495.1_ASM314949v1	Complete	8.99889	67.4	SRR5887622	candidate_2	NZ_CP025958.1	386758	386804	467931	467977	81173	113	0	101	0	prophage	386932|388203;ID=cds-WP_010045343.1|product=site-specific integrase;393992|394693;ID=cds-WP_010045370.1|product=YqaJ viral recombinase family protein;	WP_010045343.1	cd00397: DNA_BRE_C	tyrosine-type recombinase	47	untested
Opitutaceae bacterium TAV5	Bacteria;PVC group;Verrucomicrobia	GCF_000242935.2_ASM24293v3	Complete	7.41767	63.4762	SRR3927388	candidate_1	NZ_CP007053.1	3884524	3884552	3903380	3903408	18856	0	311	0	434	prophage	3902214|3903287;ID=cds-WP_009511826.1|product=site-specific integrase;	WP_009511826.1	cd00397: DNA_BRE_C	tyrosine-type recombinase	29	untested										|29.6Kb_intact(150)_751799-781411|9.1Kb_incomplete(10)_784121-793299
Brachyspira murdochii DSM 12563	Bacteria;Spirochaetes;Spirochaetia	GCA_000092845.1_ASM9284v1	Complete	3.2418	27.8	SRR3924044	candidate_1	CP001959.1	1933285	1933296	1972517	1972528	39232	0	5	0	6	prophage	1934197|1935321;ID=cds-ADG71759.1|product=integrase family protein;1963052|1963999;ID=cds-ADG71789.1|product=integrase domain protein SAM domain protein;	ADG71759.1	cl00213: DNA_BRE_C superfamily	tyrosine-type recombinase	12	=contig00143::=contig00862	19789	19800	50	61	19849	5	0	6	0	|5.7Kb_incomplete(20)_1339408-1345135
Brachyspira murdochii DSM 12563	Bacteria;Spirochaetes;Spirochaetia	GCA_000092845.1_ASM9284v1	Complete	3.2418	27.8	SRR3924045	candidate_1	CP001959.1	1933285	1933296	1972517	1972528	39232	0	4	0	2	prophage	1934197|1935321;ID=cds-ADG71759.1|product=integrase family protein;1963052|1963999;ID=cds-ADG71789.1|product=integrase domain protein SAM domain protein;	ADG71759.1	cl00213: DNA_BRE_C superfamily	tyrosine-type recombinase	12	untested
Frankia sp. QA3	Bacteria;Terrabacteria group;Actinobacteria	GCA_000262465.1_ASM26246v1	Chromosome	7.59085	72.5	SRR3925077	candidate_1	CM001489.1	269236	269242	282842	282848	13606	0	23	0	15	prophage	269270|270709;ID=cds-EIV90813.1|product=site-specific recombinase%2C DNA invertase Pin;	EIV90813.1	cd00338: Ser_Recombinase	serine-type recombinase	7	contig00022	1268	1274	14874	14880	13606	0	24	0	15	|15.6Kb_incomplete(40)_2606278-2621966|9.5Kb_incomplete(20)_4344284-4353877|8.8Kb_incomplete(20)_4415324-4424147
Micromonospora tulbaghiae	Bacteria;Terrabacteria group;Actinobacteria	GCA_003612775.1_ASM361277v1	Complete	7.22847	72.5	SRR6197366	candidate_1	CP024087.1	3916712	3916724	3957837	3957849	41125	0	2	0	1	prophage		AYF29328.1	cl00213: DNA_BRE_C superfamily	tyrosine-type recombinase	13	contig00009=::=contig00053	173728	173740	4149	4161	14643	0	2	0	1	|40.1Kb_intact(150)_3917456-3957620|30.6Kb_incomplete(20)_5343615-5374257|9.9Kb_incomplete(20)_5373332-5383239|10.6Kb_incomplete(50)_5778967-5789601
Pseudonocardia autotrophica	Bacteria;Terrabacteria group;Actinobacteria	GCA_003945385.1_ASM394538v1	Complete	7.53529	72.7964	DRR149210	candidate_1	AP018920.1	2878792	2878815	2944160	2944183	65368	2	0	6	0	prophage	2918536|2919453;ID=cds-BBG01579.1|product=transposase;2923415|2924572;ID=cds-BBG01585.1|product=transposase;2896984|2897901;ID=cds-BBG01550.1|product=transposase;	BBG01550.1	NF033516: transpos_IS3	ND	24	untested										|10.6Kb_incomplete(40)_2903312-2913930|35.1Kb_questionable(90)_2909030-2944152|8.5Kb_incomplete(60)_4132724-4141237|8.4Kb_incomplete(50)_5448979-5457411|12.3Kb_questionable(70)_7425834-7438210
Micrococcus luteus	Bacteria;Terrabacteria group;Actinobacteria	GCA_009730415.1_ASM973041v1	Complete	2.47826	73	SRR9162605	candidate_1	CP046319.1	1241594	1241700	1304849	1304955	63255	42	2	2	0	MGE	1242163|1243020;ID=cds-QGS21689.1|product=tyrosine-type recombinase/integrase;1260625|1261878;ID=cds-QGS21699.1|product=IS256 family transposase;1262877|1263443;ID=cds-QGS21701.1|product=recombinase family protein;1264197|1265450;ID=cds-QGS21702.1|product=IS256 family transposase;1286029|1287278;ID=cds-FOB85_05870|product=IS256 family transposase;1287328|1287429;ID=cds-FOB85_05875|product=IS5/IS1…	QGS21689.1	cl00213: DNA_BRE_C superfamily	tyrosine-type recombinase	107	missed; low quality of short-read assembly										|8.9Kb_intact(100)_181750-190706|5.2Kb_questionable(80)_195309-200527|5.7Kb_questionable(90)_429288-435015|11.2Kb_incomplete(60)_1232691-1243890|9Kb_incomplete(50)_1980822-1989879
Microbacterium hominis	Bacteria;Terrabacteria group;Actinobacteria	GCA_014725695.1_ASM1472569v1	Complete	3.47567	71	SRR12502383	candidate_1	CP061344.1	1788836	1788878	1807426	1807468	18590	0	2	3	771	prophage	1803979|1804788;ID=cds-QOC24407.1|product=tyrosine-type recombinase/integrase;	QOC24407.1	cl00213: DNA_BRE_C super family	tyrosine-type recombinase	43	missed; assembled into its own separate contigs										|14.3Kb_incomplete(20)_214691-229016|10.6Kb_incomplete(30)_230547-241175|57.7Kb_questionable(80)_2232664-2290401
Microbacterium hominis	Bacteria;Terrabacteria group;Actinobacteria	GCA_014725695.1_ASM1472569v1	Complete	3.47567	71	SRR12502383	candidate_2	CP061344.1	203799	203847	247946	247994	44147	5	169	13	185	prophage	237976|238782;ID=cds-QOC26072.1|product=recombinase RecT;238952|239893;ID=cds-QOC26074.1|product=YqaJ viral recombinase family protein;245479|246756;ID=cds-QOC26086.1|product=tyrosine-type recombinase/integrase;	QOC26086.1	cl00213: DNA_BRE_C super family	tyrosine-type recombinase	49	=contig00002::=contig00007	295	343	6980	7028	7323	5	109	14	140
Microbacterium hominis	Bacteria;Terrabacteria group;Actinobacteria	GCA_014725695.1_ASM1472569v1	Complete	3.47567	71	SRR12502383	candidate_3	CP061344.1	229995	230090	240651	240746	10656	0	1	0	1	prophage	237976|238782;ID=cds-QOC26072.1|product=recombinase RecT;238952|239893;ID=cds-QOC26074.1|product=YqaJ viral recombinase family protein;	QOC26074.1	cl09232: YqaJ Superfamily	ND	96	=contig00012::=contig00013	585	680	8479	8574	9158	0	1	0	1
Microbacterium hominis	Bacteria;Terrabacteria group;Actinobacteria	GCA_014725695.1_ASM1472569v1	Complete	3.47567	71	SRR12502383	candidate_4	CP061344.1	2248521	2248557	2289940	2289976	41419	0	2	3	45	prophage	2248692|2249993;ID=cds-QOC24799.1|product=site-specific integrase;2262833|2263690;ID=cds-QOC24825.1|product=site-specific integrase;	QOC24799.1	cd01189: INT_ICEBs1_C_like	tyrosine-type recombinase	37	contig00004=::=contig00009	442936	442972	4981	5017	15029	0	2	3	45
Amycolatopsis sp. FDAARGOS 1241	Bacteria;Terrabacteria group;Actinobacteria	GCA_016889705.1_ASM1688970v1	Complete	9.7981	70.698	SRR13182560	candidate_1	CP069526.1	2866336	2866381	2887910	2887955	21574	7	29	6	39	MGE	2883843|2885285;ID=cds-QRP48872.1|product=integrase;	QRP48872.1	cl00213: DNA_BRE_C superfamily	tyrosine-type recombinase	46	contig00186=::=contig00072	16610	16655	20689	20734	21254	7	0	5	40	|19.4Kb_questionable(70)_1787927-1807399
Corynebacterium ulcerans 0102	Bacteria;Terrabacteria group;Actinobacteria	GCF_000306825.1_ASM30682v1	Complete	2.57919	53.4	DRR001004	candidate_1	NC_018101.1	520511	520525	567078	567092	46567	7	21	12	55	prophage	520686|521903;ID=cds-WP_014835946.1|product=site-specific integrase;	WP_014835946.1	cd01189: INT_ICEBs1_C_like	tyrosine-type recombinase	15	contig00001	197023	197037	243590	243604	46567	7	20	12	51	|36Kb_incomplete(60)_177515-213562|8.1Kb_incomplete(20)_521865-529973|19.8Kb_incomplete(10)_535454-555346|39.7Kb_incomplete(60)_1367359-1407131
Corynebacterium ulcerans 0102	Bacteria;Terrabacteria group;Actinobacteria	GCF_000306825.1_ASM30682v1	Complete	2.57919	53.4	DRR001004	candidate_2	NC_018101.1	1361146	1361176	1402417	1402447	41271	1	2	0	11	prophage	1401209|1402390;ID=cds-WP_014836436.1|product=tyrosine-type recombinase/integrase;	WP_014836436.1	cd01189: INT_ICEBs1_C_like	tyrosine-type recombinase	31	contig00002	151826	151856	193097	193127	41271	1	2	0	11
Dehalococcoides mccartyi CG5	Bacteria;Terrabacteria group;Chloroflexi	GCF_000830885.1_ASM83088v1	Complete	1.36215	47.2	SRR1050473	candidate_1	NZ_CP006951.1	58427	58438	86264	86275	27837	4	0	3	0	MGE	79472|79724;ID=cds-WP_148311185.1|product=IS3 family transposase;79724|80565;ID=cds-WP_148311185.1|product=IS3 family transposase;80659|81560;ID=cds-X794_RS00405|product=IS3 family transposase;58429|59979;ID=cds-X794_RS07250|product=recombinase family protein;68142|69161;ID=cds-WP_158407949.1|product=recombinase family protein;	WP_049953564.1	cl00213: DNA_BRE_C superfamily	tyrosine-type recombinase	12	missed										|18.2Kb_incomplete(40)_377210-395447
Clostridium butyricum	Bacteria;Terrabacteria group;Firmicutes	GCA_001646605.1_ASM164660v1	Complete	4.5972	28.6285	SRR4289302	candidate_1	CP014705.1	666070	666078	729053	729061	62983	3	14	2	30	prophage	707369|708370;ID=cds-ANF16306.1|product=integrase;719136|720026;ID=cds-ANF16324.1|product=recombinase RecT;	ANF16306.1	cl00213: DNA_BRE_C superfamily	tyrosine-type recombinase	9	contig00008	39173	39181	102156	102164	62983	3	14	2	30	|35.5Kb_intact(150)_2712157-2747734|21Kb_incomplete(30)_2738774-2759863
Clostridium butyricum	Bacteria;Terrabacteria group;Firmicutes	GCA_001646605.1_ASM164660v1	Complete	4.5972	28.6285	SRR4289302	candidate_2	CP014704.1	2717934	2717953	2759939	2759958	42005	0	5	0	4	prophage	2719679|2720683;ID=cds-ANF14786.1|product=integrase;2744806|2745375;ID=cds-ANF14815.1|product=integrase;2758814|2759863;ID=cds-ANF14840.1|product=integrase;	ANF14840.1	cd01189: INT_ICEBs1_C_like	tyrosine-type recombinase	20	contig00045	176	195	42181	42200	42005	0	5	0	4
Clostridium botulinum	Bacteria;Terrabacteria group;Firmicutes	GCA_002865825.1_ASM286582v1	Complete	4.15495	28.0309	SRR3038662	candidate_1	CP013845.1	564857	564861	695797	695801	130940	1	0	1	0	MGE	574589|574732;ID=cds-AUN02132.1|product=recombinase;577564|577710;ID=cds-AUN02137.1|product=recombinase XerC;	AUN02132.1	cl04285: RecT superfamily	ND	5	contig00002	68958	68962	199904	199908	130946	1	0	1	0	|61.7Kb_intact(150)_1990548-2052276|18.9Kb_intact(150)_2703326-2722262|33.8Kb_intact(100)_3202100-3235947
Clostridium botulinum	Bacteria;Terrabacteria group;Firmicutes	GCA_002865825.1_ASM286582v1	Complete	4.15495	28.0309	SRR3038662	candidate_2	CP013845.1	150290	150300	234759	234769	84469	0	1	1	0	prophage	219830|220705;ID=cds-AUN01835.1|product=transposase;220705|221010;ID=cds-AUN01836.1|product=transposase;159408|160520;ID=cds-AUN01599.1|product=transposase;	AUN01835.1	NF033516: transpos_IS3	ND	11	contig00009=::contig00013=	167991	168001	40510	40520	59868	0	1	1	0
Clostridioides difficile	Bacteria;Terrabacteria group;Firmicutes	GCA_009730495.1_ASM973049v1	Complete	4.17811	28.7	SRR9172306	candidate_1	CP046327.1	1271261	1271297	1327235	1327271	55974	0	18	0	13	prophage	1325929|1327059;ID=cds-QGS38974.1|product=tyrosine-type recombinase/integrase;	QGS38974.1	cd01189: INT_ICEBs1_C_like	tyrosine-type recombinase	37	contig00008	4607	4643	60581	60617	55974	0	18	0	13	|7.8Kb_incomplete(30)_1258159-1266029|55.4Kb_intact(140)_1271572-1327059|27.3Kb_incomplete(60)_1542798-1570101|9.5Kb_incomplete(30)_3907299-3916829
Clostridium perfringens	Bacteria;Terrabacteria group;Firmicutes	GCA_016026675.1_ASM1602667v1	Complete	3.37549	28.3659	SRR12046731	candidate_1	CP065632.1	2564276	2564284	2637200	2637208	72924	1	0	1	0	MGE	2604920|2605978;ID=cds-QPR50778.1|product=recombinase RecA;	QPR50778.1	PRK09354: recA	ND	9	contig00002	573140	573148	646064	646072	72924	1	0	1	0	|42.7Kb_intact(110)_2944710-2987426|28.4Kb_incomplete(60)_3258026-3286440
Clostridium perfringens	Bacteria;Terrabacteria group;Firmicutes	GCA_016026675.1_ASM1602667v1	Complete	3.37549	28.3659	SRR12046731	candidate_2	CP065632.1	842563	842573	958906	958916	116343	1	0	1	0	MGE	898794|899560;ID=cds-I6G88_03860|product=DDE-type integrase/transposase/recombinase;	I6G88_03860	cd01185: INTN1_C_like	tyrosine-type recombinase	11	missed
Clostridium perfringens	Bacteria;Terrabacteria group;Firmicutes	GCA_016026675.1_ASM1602667v1	Complete	3.37549	28.3659	SRR12046731	candidate_3	CP065632.1	2947868	2947881	2984357	2984370	36489	0	7	0	2	prophage	2947906|2949414;ID=cds-QPR51080.1|product=recombinase family protein;	QPR51080.1	smart00857: Resolvase	serine-type recombinase	14	contig00001	1114350	1114363	1150839	1150852	36489	0	8	0	2
Bacillus licheniformis DSM13	Bacteria; Terrabacteria group; Firmicutes	GCF_000011645.1	Complete	4.2226	46.2	BLi_Pp3 (Hertel et al., 2015, PLoS One)	candidate_3	AE017333.1	1422556	1422581	1464148	1464173	41617	0	44	0	0	prophage	ID=cds-WP_011197835.1;product=site-specific integrase;protein_id=WP_011197835.1	WP_011197835.1	cd01189: INT_ICEBs1_C_like	tyrosine-type recombinase	26	untested										|38.9Kb_intact(100)_1311304-1350211|41.5Kb_intact(140)_1422705-1464297|40.2Kb_intact(130)_1507549-1547750|58.8Kb_intact(150)_3421944-3480748
Bacillus licheniformis DSM13	Bacteria; Terrabacteria group; Firmicutes	GCF_000011645.1	Complete	4.2226	46.2	BLi_Pp6 (Hertel et al., 2015, PLoS One)	candidate_5	AE017333.1	3424376	3424392	3469169	3469185	44809	0	435	0	0	prophage	ID=cds-WP_003185410.1;product=site-specific integrase	WP_003185410.1	cd01189: INT_ICEBs1_C_like	tyrosine-type recombinase	17	untested
Mycoplasma anseris	Bacteria;Terrabacteria group;Tenericutes	GCA_003285045.1_ASM328504v1	Complete	0.750009	26.4	SRR7626964	candidate_1	CP030140.1	502851	502855	521695	521699	18844	0	2	0	3	MGE	520336 521508 . + ID=cds-AWX69563.1 product=hypothetical protein	AWX69563.1	cl12246: OrfB_IS605 super family		5	contig00002	65031	65035	83875	83879	18844	0	2	0	3	|11.5Kb_incomplete(10)_693224-704731
Mycoplasma bovis	Bacteria;Terrabacteria group;Tenericutes	GCA_016807725.1_ASM1680772v1	Complete	1.04906	29.3	SRR13132371	candidate_1	CP069057.1	433417	433552	564583	564718	131166	0	8	0	49	prophage	453656|455089;ID=cds-QRF86961.1|product=transposase;474155|475588;ID=cds-QRF86976.1|product=transposase;544511|544696;ID=cds-JN825_02295|product=IS30 family transposase;433799|434827;ID=cds-QRF87043.1|product=IS30 family transposase;438365|439777;ID=cds-JN825_01845|product=IS1634-like element ISMbov2 family transposase;440881|442314;ID=cds-QRF86953.1|product=transposase;555914|557347;ID=cds-QRF86…	WP_076611595.1	cl41324: transpos_IS30 super family	ND	136	untested										|5.7Kb_incomplete(10)_236001-241760|16.7Kb_incomplete(40)_899879-916657
Mycoplasma bovis	Bacteria;Terrabacteria group;Tenericutes	GCA_016807725.1_ASM1680772v1	Complete	1.04906	29.3	SRR13132371	candidate_2	CP069057.1	603436	603448	633092	633104	29656	5	0	2	0	prophage	630863|632296;ID=cds-QRF86355.1|product=transposase;	QRF86355.1	cl41338: transpos_IS4_1 superfamily	ND	13	untested
Mycoplasma bovis	Bacteria;Terrabacteria group;Tenericutes	GCA_016807725.1_ASM1680772v1	Complete	1.04906	29.3	SRR13132371	candidate_3	CP069057.1	461260	461272	482023	482035	20763	4	0	1	0	MGE	474155|475588;ID=cds-QRF86976.1|product=transposase;469153|470586;ID=cds-QRF86975.1|product=transposase;	QRF86975.1	cl41338: transpos_IS4_1 superfamily	ND	13	untested
Mycoplasma bovis	Bacteria;Terrabacteria group;Tenericutes	GCA_016807745.1_ASM1680774v1	Complete	1.16233	29	SRR13132370	candidate_1	CP069100.1	492253	492265	519489	519501	27236	0	5	0	1	MGE	506369|506617;ID=cds-JOY25_02135|product=transposase;506679|507923;ID=cds-QRF87808.1|product=IS3 family transposase;507958|509145;ID=cds-JOY25_02145|product=transposase;516168|517412;ID=cds-QRF87812.1|product=IS3 family transposase;	QRF87812.1	cl41295: transpos_IS3 superfamily	ND	13	missed
Mycoplasma bovis	Bacteria;Terrabacteria group;Tenericutes	GCA_016807765.1_ASM1680776v1	Chromosome	1.03972	29.2	SRR13132369	candidate_1	CP069101.1	521246	521258	542009	542021	20763	3	0	5	0	MGE	529139|530572;ID=cds-QRF87939.1|product=transposase;534141|535574;ID=cds-QRF87940.1|product=transposase;	QRF87939.1	cl41338: transpos_IS4_1 superfamily	ND	13	contig00032=::=contig00004	2205	2217	6889	6901	14869	3	0	5	0
Mycoplasma bovis	Bacteria;Terrabacteria group;Tenericutes	GCA_016807765.1_ASM1680776v1	Chromosome	1.03972	29.2	SRR13132369	candidate_3	CP069101.1	277413	277498	285285	285370	7872	0	5	0	4	MGE	280127|281155;ID=cds-QRF88682.1|product=IS30-like element ISMbov1 family transposase;281732|283144;ID=cds-QRF88513.1|product=IS1634-like element ISMbov2 family transposase;	QRF88682.1	cl41324: transpos_IS30 superfamily	ND	86	missed
Mycoplasma bovis	Bacteria;Terrabacteria group;Tenericutes	GCA_016807765.1_ASM1680776v1	Chromosome	1.03972	29.2	SRR13132369	candidate_4	CP069101.1	492335	492401	623396	623462	131061	0	1	0	1	MGE	615973|617406;ID=cds-QRF88000.1|product=transposase;591398|592426;ID=cds-QRF88700.1|product=IS30-like element ISMbov1 family transposase;513642|515075;ID=cds-QRF88663.1|product=transposase;493789|494817;ID=cds-QRF88698.1|product=IS30 family transposase;498355|499767;ID=cds-JOY27_02115|product=IS1634-like element ISMbov2 family transposase;621903|622919;ID=cds-QRF88003.1|product=IS30 family transp…	QRF88000.1	pfam01609: DDE_Tnp_1	ND	67	contig00002=::=contig00033	478	544	8134	8200	75476	1	0	1	0
Marinitoga piezophila KA3	Bacteria;Thermotogae;Thermotogae	GCA_000255135.1_ASM25513v1	Complete	2.24479	29.1839	SRR3927511	candidate_30	CP003257.1	284739	284754	348178	348193	63439	0	2	1	0	prophage	292567|293253;ID=cds-AEX84732.1|product=transposase;293445|293720;ID=cds-AEX84733.1|product=transposase;301979|303448;ID=cds-AEX84742.1|product=site-specific recombinase%2C DNA invertase Pin;	AEX84742.1	smart00857: Resolvase	serine-type recombinase	16	=contig00007::=contig00009	6992	7007	51281	51296	58287	0	1	0	1	|12.1Kb_incomplete(20)_305174-317369|11.2Kb_incomplete(50)_324672-335872|8.2Kb_incomplete(20)_371809-380016|8.7Kb_incomplete(30)_1041892-1050598
Marinitoga piezophila KA3	Bacteria;Thermotogae;Thermotogae	GCA_000255135.1_ASM25513v1	Complete	2.24479	29.1839	SRR3927511	candidate_35	CP003257.1	301935	301946	345610	345621	43675	0	1	0	4	prophage	301979|303448;ID=cds-AEX84742.1|product=site-specific recombinase%2C DNA invertase Pin;	AEX84742.1	smart00857: Resolvase	serine-type recombinase	12	contig00007	9310	9321	52985	52996	43675	0	1	0	4
Mesotoga prima MesG1.Ag.4.2	Bacteria;Thermotogae;Thermotogae	GCF_000147715.2_ASM14771v3	Complete	2.97595	45.4977	SRR3926971	candidate_1	NC_017934.1	125420	125431	133736	133747	8316	1	0	0	2	MGE	125474|126634;ID=cds-WP_014729972.1-2|product=IS110 family transposase;	WP_014729972.1	NF033542: transpos_IS110	ND	12	missed										N/A
Fervidobacterium pennivorans DSM 9078	Bacteria;Thermotogae;Thermotogae	GCF_000235405.2_ASM23540v3	Complete	2.16638	38.9	SRR3927512	candidate_1	NC_017095.1	1874688	1874695	1928749	1928756	54061	0	1	0	1	MGE	1883285|1884502;ID=cds-WP_014450884.1-5|product=IS110 family transposase;1918026|1919174;ID=cds-WP_011994508.1|product=IS110 family transposase;1927118|1928644;ID=cds-WP_014452327.1|product=IS1182 family transposase;	WP_014452327.1	NF033551: transpos_IS1182	ND	8	untested										|11.9Kb_incomplete(10)_393888-405827|8.7Kb_incomplete(10)_1046867-1055641|7.5Kb_incomplete(20)_1526694-1534270
Fervidobacterium pennivorans DSM 9078	Bacteria;Thermotogae;Thermotogae	GCF_000235405.2_ASM23540v3	Complete	2.16638	38.9	SRR3927512	candidate_2	NC_017095.1	262566	262578	394934	394946	132368	0	1	0	2	MGE	290540|291757;ID=cds-WP_014450884.1|product=IS110 family transposase;376638|377770;ID=cds-FERPE_RS01805|product=IS3 family transposase;393888|394838;ID=cds-WP_011993230.1-5|product=DDE-type integrase/transposase/recombinase;	WP_011993230.1	cl41321: transpos_IS1 superfamily	ND	13	untested

## Sheet: Table S3    
Table S3. Evaluation the performance of Prophage Tracer and LUMPY on predicting prophages with diverse att site length in simulated genomes. Because of using random bases, a part of predicted att site positions shift slightly with simulated sites. Expected split reads in the SAM file using simulated data was extracted simply accroding to CIGAR strings of aMbS or aSbM (integer values of a and b fr…																					VCF (Variant Call Format)	##INFO=<ID=SVTYPE,Number=1,Type=String,Description="Type of structural variant"> ##INFO=<ID=SVLEN,Number=.,Type=Integer,Description="Difference in length between REF and ALT alleles"> ##INFO=<ID=END,Number=1,Type=Integer,Description="End position of the variant described in this record"> ##INFO=<ID=STRANDS,Number=.,Type=String,Description="Strand orientation of the adjacency in BEDPE format (DEL:…
Prophage positions in simulated genomes									Expected split reads	Prophage Tracer output											LUMPY output
genome_name	Att_site_length	attL_start	attL_end	attR_start	attR_end	Prophage_lenght	Genome_size	GC_content	Expected split reads in SAM file using simulated data	contig	Att_site_length	attL_start	attL_end	attR_start	attR_end	prophage_size	SR_evidence_attB	SR_evidence_attP	DRP_evidence_attB	DRP_evidence_attP	#CHROM	POS	ALT	INFO	FORMAT	Number of pieces of evidence supporting the variant	Number of paired-end reads supporting the variant	Number of split reads supporting the variant	#CHROM	POS	ALT	INFO	FORMAT	Number of pieces of evidence supporting the variant	Number of paired-end reads supporting the variant	Number of split reads supporting the variant
sg_64	2	183419	183420	233421	233422	50002	500004	0.71	173	genome_sg_64	2	183419	183420	233421	233422	50002	66	65	29	31	genome_sg_64	183418	<DUP>	SVTYPE=DUP;STRANDS=-+:107;SVLEN=50004;END=233422;CIPOS=0,0;CIEND=0,0;CIPOS95=0,0;CIEND95=0,0;SU=107;PE=54;SR=53	GT:SU:PE:SR	107	54	53	genome_sg_64	183420	<DEL>	SVTYPE=DEL;STRANDS=+-:99;SVLEN=-50000;END=233420;CIPOS=0,0;CIEND=0,0;CIPOS95=0,0;CIEND95=0,0;SU=99;PE=45;SR=54	GT:SU:PE:SR	99	45	54
sg_97	2	168682	168683	218684	218685	50002	500004	0.23	160	genome_sg_97	2	168682	168683	218684	218685	50002	60	66	31	20	genome_sg_97	168681	<DUP>	SVTYPE=DUP;STRANDS=-+:97;SVLEN=50004;END=218685;CIPOS=0,0;CIEND=0,0;CIPOS95=0,0;CIEND95=0,0;SU=97;PE=42;SR=55	GT:SU:PE:SR	97	42	55	genome_sg_97	168683	<DEL>	SVTYPE=DEL;STRANDS=+-:89;SVLEN=-50000;END=218683;CIPOS=0,0;CIEND=0,0;CIPOS95=0,0;CIEND95=0,0;SU=89;PE=37;SR=52	GT:SU:PE:SR	89	37	52
sg_107	2	85071	85072	135073	135074	50002	500004	0.5	176	genome_sg_107	2	85071	85072	135073	135074	50002	73	66	22	23	genome_sg_107	85070	<DUP>	SVTYPE=DUP;STRANDS=-+:108;SVLEN=50004;END=135074;CIPOS=0,0;CIEND=0,0;CIPOS95=0,0;CIEND95=0,0;SU=108;PE=54;SR=54	GT:SU:PE:SR	108	54	54	genome_sg_107	85072	<DEL>	SVTYPE=DEL;STRANDS=+-:91;SVLEN=-50000;END=135072;CIPOS=0,0;CIEND=0,0;CIPOS95=0,0;CIEND95=0,0;SU=91;PE=30;SR=61	GT:SU:PE:SR	91	30	61
sg_135	4	169969	169972	219973	219976	50004	500008	0.44	173	genome_sg_135	4	169969	169972	219973	219976	50004	80	68	19	24	genome_sg_135	169968	<DUP>	SVTYPE=DUP;STRANDS=-+:108;SVLEN=50008;END=219976;CIPOS=0,0;CIEND=0,0;CIPOS95=0,0;CIEND95=0,0;SU=108;PE=50;SR=58	GT:SU:PE:SR	108	50	58	genome_sg_135	169972	<DEL>	SVTYPE=DEL;STRANDS=+-:95;SVLEN=-50000;END=219972;CIPOS=0,0;CIEND=0,0;CIPOS95=0,0;CIEND95=0,0;SU=95;PE=37;SR=58	GT:SU:PE:SR	95	37	58
sg_121	6	44331	44336	94337	94342	50006	500012	0.72	168	genome_sg_121	7	44328	44334	94334	94340	50006	61	77	24	31	genome_sg_121	44330	<DUP>	SVTYPE=DUP;STRANDS=-+:121;SVLEN=50010;END=94340;CIPOS=0,0;CIEND=0,0;CIPOS95=0,0;CIEND95=0,0;SU=121;PE=58;SR=63	GT:SU:PE:SR	121	58	63	genome_sg_121	44334	<DEL>	SVTYPE=DEL;STRANDS=+-:85;SVLEN=-50002;END=94336;CIPOS=0,0;CIEND=0,0;CIPOS95=0,0;CIEND95=0,0;SU=85;PE=37;SR=48	GT:SU:PE:SR	85	37	48
sg_61	8	81585	81592	131593	131600	50008	500016	0.66	148	genome_sg_61	8	81585	81592	131593	131600	50008	77	59	23	23	genome_sg_61	81584	<DUP>	SVTYPE=DUP;STRANDS=-+:90;SVLEN=50016;END=131600;CIPOS=0,0;CIEND=0,0;CIPOS95=0,0;CIEND95=0,0;SU=90;PE=42;SR=48	GT:SU:PE:SR	90	42	48	genome_sg_61	81592	<DEL>	SVTYPE=DEL;STRANDS=+-:90;SVLEN=-50000;END=131592;CIPOS=0,0;CIEND=0,0;CIPOS95=0,0;CIEND95=0,0;SU=90;PE=33;SR=57	GT:SU:PE:SR	90	33	57
sg_144	8	43835	43842	93843	93850	50008	500016	0.38	158	genome_sg_144	7	43834	43840	93842	93848	50008	67	64	24	35	genome_sg_144	43833	<DUP>	SVTYPE=DUP;STRANDS=-+:112;SVLEN=50015;END=93848;CIPOS=0,0;CIEND=0,0;CIPOS95=0,0;CIEND95=0,0;SU=112;PE=53;SR=59	GT:SU:PE:SR	112	53	59	genome_sg_144	43840	<DEL>	SVTYPE=DEL;STRANDS=+-:89;SVLEN=-50001;END=93841;CIPOS=0,0;CIEND=0,0;CIPOS95=0,0;CIEND95=0,0;SU=89;PE=31;SR=58	GT:SU:PE:SR	89	31	58
sg_136	12	148573	148584	198585	198596	50012	500024	0.37	157	genome_sg_136	17	148572	148588	198585	198601	50013	68	77	25	25	genome_sg_136	148576	<DUP>	SVTYPE=DUP;STRANDS=-+:114;SVLEN=50021;END=198597;CIPOS=0,0;CIEND=0,0;CIPOS95=0,0;CIEND95=0,0;SU=114;PE=53;SR=61	GT:SU:PE:SR	114	53	61	genome_sg_136	148585	<DEL>	SVTYPE=DEL;STRANDS=+-:85;SVLEN=-50003;END=198588;CIPOS=0,0;CIEND=0,0;CIPOS95=0,0;CIEND95=0,0;SU=85;PE=28;SR=57	GT:SU:PE:SR	85	28	57
sg_16	13	165667	165679	215680	215692	50013	500026	0.4	169	genome_sg_16	9	165671	165679	215684	215692	50013	66	85	28	29	genome_sg_16	165670	<DUP>	SVTYPE=DUP;STRANDS=-+:128;SVLEN=50022;END=215692;CIPOS=0,0;CIEND=0,0;CIPOS95=0,0;CIEND95=0,0;SU=128;PE=54;SR=74	GT:SU:PE:SR	128	54	74	genome_sg_16	165679	<DEL>	SVTYPE=DEL;STRANDS=+-:92;SVLEN=-50004;END=215683;CIPOS=0,0;CIEND=0,0;CIPOS95=0,0;CIEND95=0,0;SU=92;PE=37;SR=55	GT:SU:PE:SR	92	37	55
sg_67	15	58648	58662	108663	108677	50015	500030	0.32	173	genome_sg_67	19	58644	58662	108659	108677	50015	73	83	24	31	genome_sg_67	58647	<DUP>	SVTYPE=DUP;STRANDS=-+:135;SVLEN=50030;END=108677;CIPOS=0,0;CIEND=0,0;CIPOS95=0,0;CIEND95=0,0;SU=135;PE=64;SR=71	GT:SU:PE:SR	135	64	71	genome_sg_67	58662	<DEL>	SVTYPE=DEL;STRANDS=+-:90;SVLEN=-50000;END=108662;CIPOS=0,0;CIEND=0,0;CIPOS95=0,0;CIEND95=0,0;SU=90;PE=25;SR=65	GT:SU:PE:SR	90	25	65
sg_84	16	26292	26307	76308	76323	50016	500032	0.68	159	genome_sg_84	17	26291	26307	76307	76323	50016	63	80	23	37	genome_sg_84	26290	<DUP>	SVTYPE=DUP;STRANDS=-+:129;SVLEN=50033;END=76323;CIPOS=0,0;CIEND=0,0;CIPOS95=0,0;CIEND95=0,0;SU=129;PE=67;SR=62	GT:SU:PE:SR	129	67	62	genome_sg_84	26307	<DEL>	SVTYPE=DEL;STRANDS=+-:82;SVLEN=-49999;END=76306;CIPOS=0,0;CIEND=0,0;CIPOS95=0,0;CIEND95=0,0;SU=82;PE=30;SR=52	GT:SU:PE:SR	82	30	52
sg_14	17	40745	40761	90762	90778	50017	500034	0.63	157	genome_sg_14	15	40747	40761	90764	90778	50017	63	76	23	24	genome_sg_14	40746	<DUP>	SVTYPE=DUP;STRANDS=-+:103;SVLEN=50032;END=90778;CIPOS=0,0;CIEND=0,0;CIPOS95=0,0;CIEND95=0,0;SU=103;PE=45;SR=58	GT:SU:PE:SR	103	45	58	genome_sg_14	40761	<DEL>	SVTYPE=DEL;STRANDS=+-:83;SVLEN=-50002;END=90763;CIPOS=0,0;CIEND=0,0;CIPOS95=0,0;CIEND95=0,0;SU=83;PE=30;SR=53	GT:SU:PE:SR	83	30	53
sg_42	18	120922	120939	170940	170957	50018	500036	0.76	163	genome_sg_42	22	120919	120940	170936	170957	50017	76	46	30	26	genome_sg_42	120921	<DUP>	SVTYPE=DUP;STRANDS=-+:89;SVLEN=50036;END=170957;CIPOS=0,0;CIEND=0,0;CIPOS95=0,0;CIEND95=0,0;SU=89;PE=46;SR=43	GT:SU:PE:SR	89	46	43	genome_sg_42	120939	<DEL>	SVTYPE=DEL;STRANDS=+-:107;SVLEN=-50000;END=170939;CIPOS=0,0;CIEND=0,0;CIPOS95=0,0;CIEND95=0,0;SU=107;PE=35;SR=72	GT:SU:PE:SR	107	35	72
sg_153	18	85146	85163	135164	135181	50018	500036	0.63	165	genome_sg_153	19	85145	85163	135163	135181	50018	79	73	25	26	genome_sg_153	85144	<DUP>	SVTYPE=DUP;STRANDS=-+:109;SVLEN=50033;END=135177;CIPOS=0,0;CIEND=0,0;CIPOS95=0,0;CIEND95=0,0;SU=109;PE=50;SR=59	GT:SU:PE:SR	109	50	59	genome_sg_153	85159	<DEL>	SVTYPE=DEL;STRANDS=+-:99;SVLEN=-50003;END=135162;CIPOS=0,0;CIEND=0,0;CIPOS95=0,0;CIEND95=0,0;SU=99;PE=28;SR=71	GT:SU:PE:SR	99	28	71
sg_30	20	136181	136200	186201	186220	50020	500040	0.46	165	genome_sg_30	28	136174	136201	186194	186221	50020	77	61	34	35	genome_sg_30	136179	<DUP>	SVTYPE=DUP;STRANDS=-+:96;SVLEN=50042;END=186221;CIPOS=0,0;CIEND=0,0;CIPOS95=0,0;CIEND95=0,0;SU=96;PE=51;SR=45	GT:SU:PE:SR	96	51	45	genome_sg_30	136201	<DEL>	SVTYPE=DEL;STRANDS=+-:106;SVLEN=-49998;END=186199;CIPOS=0,0;CIEND=0,0;CIPOS95=0,0;CIEND95=0,0;SU=106;PE=43;SR=63	GT:SU:PE:SR	106	43	63
sg_133	20	71669	71688	121689	121708	50020	500040	0.69	171	genome_sg_133	21	71668	71688	121687	121707	50019	80	73	22	22	genome_sg_133	71671	<DUP>	SVTYPE=DUP;STRANDS=-+:108;SVLEN=50037;END=121708;CIPOS=0,0;CIEND=0,0;CIPOS95=0,0;CIEND95=0,0;SU=108;PE=47;SR=61	GT:SU:PE:SR	108	47	61	genome_sg_133	71688	<DEL>	SVTYPE=DEL;STRANDS=+-:96;SVLEN=-50003;END=121691;CIPOS=0,0;CIEND=0,0;CIPOS95=0,0;CIEND95=0,0;SU=96;PE=34;SR=62	GT:SU:PE:SR	96	34	62
sg_83	22	139160	139181	189182	189203	50022	500044	0.27	152	genome_sg_83	23	139160	139182	189182	189204	50022	69	60	30	29	genome_sg_83	139159	<DUP>	SVTYPE=DUP;STRANDS=-+:105;SVLEN=50045;END=189204;CIPOS=0,0;CIEND=0,0;CIPOS95=0,0;CIEND95=0,0;SU=105;PE=59;SR=46	GT:SU:PE:SR	105	59	46	genome_sg_83	139182	<DEL>	SVTYPE=DEL;STRANDS=+-:88;SVLEN=-49999;END=189181;CIPOS=0,0;CIEND=0,0;CIPOS95=0,0;CIEND95=0,0;SU=88;PE=42;SR=46	GT:SU:PE:SR	88	42	46
sg_138	22	93472	93493	143494	143515	50022	500044	0.26	134	genome_sg_138	23	93472	93494	143494	143516	50022	57	65	27	26	genome_sg_138	93471	<DUP>	SVTYPE=DUP;STRANDS=-+:95;SVLEN=50045;END=143516;CIPOS=0,0;CIEND=0,0;CIPOS95=0,0;CIEND95=0,0;SU=95;PE=45;SR=50	GT:SU:PE:SR	95	45	50	genome_sg_138	93494	<DEL>	SVTYPE=DEL;STRANDS=+-:78;SVLEN=-49999;END=143493;CIPOS=0,0;CIEND=0,0;CIPOS95=0,0;CIEND95=0,0;SU=78;PE=34;SR=44	GT:SU:PE:SR	78	34	44
sg_92	23	80340	80362	130363	130385	50023	500046	0.54	160	genome_sg_92	25	80339	80363	130362	130386	50023	55	75	34	31	genome_sg_92	80338	<DUP>	SVTYPE=DUP;STRANDS=-+:110;SVLEN=50048;END=130386;CIPOS=0,0;CIEND=0,0;CIPOS95=0,0;CIEND95=0,0;SU=110;PE=56;SR=54	GT:SU:PE:SR	110	56	54	genome_sg_92	80363	<DEL>	SVTYPE=DEL;STRANDS=+-:81;SVLEN=-49998;END=130361;CIPOS=0,0;CIEND=0,0;CIPOS95=0,0;CIEND95=0,0;SU=81;PE=47;SR=34	GT:SU:PE:SR	81	47	34
sg_157	23	194315	194337	244338	244360	50023	500046	0.53	154	genome_sg_157	26	194313	194338	244336	244361	50023	62	66	40	24	genome_sg_157	194312	<DUP>	SVTYPE=DUP;STRANDS=-+:96;SVLEN=50049;END=244361;CIPOS=0,0;CIEND=0,0;CIPOS95=0,0;CIEND95=0,0;SU=96;PE=49;SR=47	GT:SU:PE:SR	96	49	47	genome_sg_157	194338	<DEL>	SVTYPE=DEL;STRANDS=+-:96;SVLEN=-49997;END=244335;CIPOS=0,0;CIEND=0,0;CIPOS95=0,0;CIEND95=0,0;SU=96;PE=52;SR=44	GT:SU:PE:SR	96	52	44
sg_49	24	105958	105981	155982	156005	50024	500048	0.76	150	genome_sg_49	30	105953	105982	155977	156006	50024	68	70	25	30	genome_sg_49	105957	<DUP>	SVTYPE=DUP;STRANDS=-+:107;SVLEN=50049;END=156006;CIPOS=0,0;CIEND=0,0;CIPOS95=0,0;CIEND95=0,0;SU=107;PE=52;SR=55	GT:SU:PE:SR	107	52	55	genome_sg_49	105982	<DEL>	SVTYPE=DEL;STRANDS=+-:86;SVLEN=-49999;END=155981;CIPOS=0,0;CIEND=0,0;CIPOS95=0,0;CIEND95=0,0;SU=86;PE=35;SR=51	GT:SU:PE:SR	86	35	51
sg_149	24	89605	89628	139629	139652	50024	500048	0.61	128	genome_sg_149	25	89604	89628	139628	139652	50024	50	69	29	25	genome_sg_149	89603	<DUP>	SVTYPE=DUP;STRANDS=-+:100;SVLEN=50049;END=139652;CIPOS=0,0;CIEND=0,0;CIPOS95=0,0;CIEND95=0,0;SU=100;PE=50;SR=50	GT:SU:PE:SR	100	50	50	genome_sg_149	89628	<DEL>	SVTYPE=DEL;STRANDS=+-:77;SVLEN=-49999;END=139627;CIPOS=0,0;CIEND=0,0;CIPOS95=0,0;CIEND95=0,0;SU=77;PE=42;SR=35	GT:SU:PE:SR	77	42	35
sg_28	25	63231	63255	113256	113280	50025	500050	0.21	143	genome_sg_28	25	63231	63255	113256	113280	50025	67	54	25	26	genome_sg_28	63229	<DUP>	SVTYPE=DUP;STRANDS=-+:84;SVLEN=50051;END=113280;CIPOS=0,0;CIEND=0,0;CIPOS95=0,1;CIEND95=0,0;IMPRECISE;SU=84;PE=49;SR=35	GT:SU:PE:SR	84	49	35	genome_sg_28	63255	<DEL>	SVTYPE=DEL;STRANDS=+-:86;SVLEN=-50000;END=113255;CIPOS=0,0;CIEND=0,0;CIPOS95=0,0;CIEND95=0,0;SU=86;PE=46;SR=40	GT:SU:PE:SR	86	46	40
sg_124	25	50661	50685	100686	100710	50025	500050	0.59	135	genome_sg_124	35	50652	50686	100676	100710	50024	63	55	30	23	genome_sg_124	50656	<DUP>	SVTYPE=DUP;STRANDS=-+:75;SVLEN=50055;END=100711;CIPOS=0,0;CIEND=-1,0;CIPOS95=0,1;CIEND95=0,0;IMPRECISE;SU=75;PE=42;SR=33	GT:SU:PE:SR	75	42	33	genome_sg_124	50686	<DEL>	SVTYPE=DEL;STRANDS=+-:84;SVLEN=-49996;END=100682;CIPOS=0,0;CIEND=0,0;CIPOS95=0,0;CIEND95=0,0;SU=84;PE=45;SR=39	GT:SU:PE:SR	84	45	39
sg_100	26	50655	50680	100681	100706	50026	500052	0.7	142	genome_sg_100	29	50652	50680	100677	100705	50025	64	60	27	49	genome_sg_100	50654	<DUP>	SVTYPE=DUP;STRANDS=-+:107;SVLEN=50052;END=100706;CIPOS=0,0;CIEND=0,0;CIPOS95=0,0;CIEND95=0,0;SU=107;PE=66;SR=41	GT:SU:PE:SR	107	66	41	genome_sg_100	50680	<DEL>	SVTYPE=DEL;STRANDS=+-:86;SVLEN=-50000;END=100680;CIPOS=0,0;CIEND=0,0;CIPOS95=0,0;CIEND95=0,0;SU=86;PE=51;SR=35	GT:SU:PE:SR	86	51	35
sg_43	28	180360	180387	230388	230415	50028	500056	0.59	166	genome_sg_43	29	180360	180388	230388	230416	50028	68	70	25	33	genome_sg_43	180359	<DUP>	SVTYPE=DUP;STRANDS=-+:109;SVLEN=50057;END=230416;CIPOS=0,0;CIEND=0,0;CIPOS95=0,0;CIEND95=0,0;SU=109;PE=61;SR=48	GT:SU:PE:SR	109	61	48	genome_sg_43	180388	<DEL>	SVTYPE=DEL;STRANDS=+-:79;SVLEN=-49999;END=230387;CIPOS=0,0;CIEND=0,0;CIPOS95=0,0;CIEND95=0,0;SU=79;PE=40;SR=39	GT:SU:PE:SR	79	40	39
sg_98	29	192281	192309	242310	242338	50029	500058	0.69	167	genome_sg_98	32	192278	192309	242307	242338	50029	70	79	28	25	genome_sg_98	192280	<DUP>	SVTYPE=DUP;STRANDS=-+:105;SVLEN=50058;END=242338;CIPOS=0,0;CIEND=0,0;CIPOS95=0,0;CIEND95=0,0;SU=105;PE=52;SR=53	GT:SU:PE:SR	105	52	53	genome_sg_98	192309	<DEL>	SVTYPE=DEL;STRANDS=+-:86;SVLEN=-50000;END=242309;CIPOS=0,0;CIEND=0,0;CIPOS95=0,0;CIEND95=0,0;SU=86;PE=46;SR=40	GT:SU:PE:SR	86	46	40
sg_154	30	155564	155593	205594	205623	50030	500060	0.24	147	genome_sg_154	30	155564	155593	205594	205623	50030	70	58	27	29	genome_sg_154	155563	<DUP>	SVTYPE=DUP;STRANDS=-+:85;SVLEN=50060;END=205623;CIPOS=-10,9;CIEND=-2,0;CIPOS95=0,0;CIEND95=0,0;SU=85;PE=53;SR=32	GT:SU:PE:SR	85	53	32	genome_sg_154	155593	<DEL>	SVTYPE=DEL;STRANDS=+-:81;SVLEN=-50000;END=205593;CIPOS=0,0;CIEND=0,0;CIPOS95=0,0;CIEND95=0,0;SU=81;PE=41;SR=40	GT:SU:PE:SR	81	41	40
sg_11	33	133828	133860	183861	183893	50033	500066	0.77	128	genome_sg_11	34	133827	133860	183860	183893	50033	61	61	24	30	genome_sg_11	133830	<DUP>	SVTYPE=DUP;STRANDS=-+:90;SVLEN=50063;END=183893;CIPOS=0,0;CIEND=0,0;CIPOS95=0,0;CIEND95=0,0;SU=90;PE=47;SR=43	GT:SU:PE:SR	90	47	43	genome_sg_11	133860	<DEL>	SVTYPE=DEL;STRANDS=+-:73;SVLEN=-50003;END=183863;CIPOS=0,0;CIEND=0,0;CIPOS95=0,0;CIEND95=0,0;SU=73;PE=35;SR=38	GT:SU:PE:SR	73	35	38
sg_63	33	96193	96225	146226	146258	50033	500066	0.44	149	genome_sg_63	33	96193	96225	146226	146258	50033	69	63	32	35	genome_sg_63	96192	<DUP>	SVTYPE=DUP;STRANDS=-+:91;SVLEN=50066;END=146258;CIPOS=-10,9;CIEND=-1,0;CIPOS95=0,0;CIEND95=0,0;SU=91;PE=64;SR=27	GT:SU:PE:SR	91	64	27	genome_sg_63	96225	<DEL>	SVTYPE=DEL;STRANDS=+-:87;SVLEN=-50000;END=146225;CIPOS=0,0;CIEND=-10,7;CIPOS95=0,0;CIEND95=0,0;SU=87;PE=53;SR=34	GT:SU:PE:SR	87	53	34
sg_65	34	189869	189902	239903	239936	50034	500068	0.57	136	genome_sg_65	34	189869	189902	239903	239936	50034	62	64	29	27	genome_sg_65	189868	<DUP>	SVTYPE=DUP;STRANDS=-+:86;SVLEN=50068;END=239936;CIPOS=0,0;CIEND=0,0;CIPOS95=0,0;CIEND95=0,0;SU=86;PE=50;SR=36	GT:SU:PE:SR	86	50	36	genome_sg_65	189902	<DEL>	SVTYPE=DEL;STRANDS=+-:72;SVLEN=-50000;END=239902;CIPOS=-9,9;CIEND=-10,9;CIPOS95=0,0;CIEND95=0,0;SU=72;PE=44;SR=28	GT:SU:PE:SR	72	44	28
sg_74	34	179765	179798	229799	229832	50034	500068	0.26	150	genome_sg_74	32	179767	179798	229801	229832	50034	71	64	35	37	genome_sg_74	179771	<DUP>	SVTYPE=DUP;STRANDS=-+:106;SVLEN=50061;END=229832;CIPOS=0,0;CIEND=0,0;CIPOS95=0,0;CIEND95=0,0;SU=106;PE=64;SR=42	GT:SU:PE:SR	106	64	42	genome_sg_74	179798	<DEL>	SVTYPE=DEL;STRANDS=+-:99;SVLEN=-50007;END=229805;CIPOS=0,0;CIEND=0,0;CIPOS95=0,0;CIEND95=0,0;SU=99;PE=50;SR=49	GT:SU:PE:SR	99	50	49
sg_134	34	185371	185404	235405	235438	50034	500068	0.49	128	genome_sg_134	33	185370	185402	235404	235436	50034	52	59	33	29	genome_sg_134	185369	<DUP>	SVTYPE=DUP;STRANDS=-+:81;SVLEN=50067;END=235436;CIPOS=-10,9;CIEND=-2,0;CIPOS95=0,0;CIEND95=0,0;SU=81;PE=52;SR=29	GT:SU:PE:SR	81	52	29	genome_sg_134	185402	<DEL>	SVTYPE=DEL;STRANDS=+-:78;SVLEN=-50001;END=235403;CIPOS=-10,9;CIEND=-10,9;CIPOS95=0,0;CIEND95=0,0;SU=78;PE=48;SR=30	GT:SU:PE:SR	78	48	30
sg_23	36	159988	160023	210024	210059	50036	500072	0.77	124	genome_sg_23	37	159987	160023	210023	210059	50036	51	62	40	27	genome_sg_23	159986	<DUP>	SVTYPE=DUP;STRANDS=-+:90;SVLEN=50069;END=210055;CIPOS=0,0;CIEND=0,0;CIPOS95=0,0;CIEND95=0,0;SU=90;PE=53;SR=37	GT:SU:PE:SR	90	53	37	genome_sg_23	160019	<DEL>	SVTYPE=DEL;STRANDS=+-:78;SVLEN=-50003;END=210022;CIPOS=-10,9;CIEND=-10,9;CIPOS95=0,0;CIEND95=0,0;SU=78;PE=49;SR=29	GT:SU:PE:SR	78	49	29
sg_99	36	19812	19847	69848	69883	50036	500072	0.68	129	genome_sg_99	36	19812	19847	69848	69883	50036	54	53	40	36	genome_sg_99	19810	<DUP>	SVTYPE=DUP;STRANDS=-+:78;SVLEN=50073;END=69883;CIPOS=0,0;CIEND=-1,0;CIPOS95=0,1;CIEND95=0,0;IMPRECISE;SU=78;PE=54;SR=24	GT:SU:PE:SR	78	54	24	genome_sg_99	19847	<DEL>	SVTYPE=DEL;STRANDS=+-:83;SVLEN=-50000;END=69847;CIPOS=-10,9;CIEND=-2,0;CIPOS95=0,0;CIEND95=0,0;SU=83;PE=55;SR=28	GT:SU:PE:SR	83	55	28
sg_118	38	30028	30065	80066	80103	50038	500076	0.43	154	genome_sg_118	39	30027	30065	80065	80103	50038	78	62	38	30	genome_sg_118	30026	<DUP>	SVTYPE=DUP;STRANDS=-+:74;SVLEN=50072;END=80098;CIPOS=-10,9;CIEND=-1,0;CIPOS95=0,0;CIEND95=0,0;SU=74;PE=49;SR=25	GT:SU:PE:SR	74	49	25	genome_sg_118	30060	<DEL>	SVTYPE=DEL;STRANDS=+-:96;SVLEN=-50004;END=80064;CIPOS=0,0;CIEND=0,0;CIPOS95=0,0;CIEND95=0,0;SU=96;PE=60;SR=36	GT:SU:PE:SR	96	60	36
sg_53	41	20293	20333	70334	70374	50041	500082	0.32	133	genome_sg_53	41	20293	20333	70334	70374	50041	60	60	29	40	genome_sg_53	20297	<DUP>	SVTYPE=DUP;STRANDS=-+:79;SVLEN=50077;END=70374;CIPOS=-10,4;CIEND=-10,9;CIPOS95=0,0;CIEND95=0,0;SU=79;PE=58;SR=21	GT:SU:PE:SR	79	58	21	genome_sg_53	20333	<DEL>	SVTYPE=DEL;STRANDS=+-:75;SVLEN=-50005;END=70338;CIPOS=-1,0;CIEND=-10,4;CIPOS95=0,0;CIEND95=0,0;SU=75;PE=51;SR=24	GT:SU:PE:SR	75	51	24
sg_147	43	134129	134171	184172	184214	50043	500086	0.79	122	genome_sg_147	45	134127	134171	184171	184215	50044	59	54	34	38	genome_sg_147	134127	<DUP>	SVTYPE=DUP;STRANDS=-+:70;SVLEN=50084;END=184211;CIPOS=-2,0;CIEND=-1,0;CIPOS95=0,0;CIEND95=0,0;SU=70;PE=53;SR=17	GT:SU:PE:SR	70	53	17	genome_sg_147	134168	<DEL>	SVTYPE=DEL;STRANDS=+-:79;SVLEN=-50001;END=184169;CIPOS=-2,0;CIEND=0,0;CIPOS95=0,0;CIEND95=0,1;IMPRECISE;SU=79;PE=54;SR=25	GT:SU:PE:SR	79	54	25
sg_110	45	67384	67428	117429	117473	50045	500090	0.26	126	genome_sg_110	45	67384	67428	117429	117473	50045	57	44	42	33	genome_sg_110	67383	<DUP>	SVTYPE=DUP;STRANDS=-+:64;SVLEN=50090;END=117473;CIPOS=-5,0;CIEND=-3,4;CIPOS95=0,0;CIEND95=0,0;SU=64;PE=58;SR=6	GT:SU:PE:SR	64	58	6	genome_sg_110	67428	<DEL>	SVTYPE=DEL;STRANDS=+-:77;SVLEN=-50000;END=117428;CIPOS=-2,2;CIEND=-10,9;CIPOS95=0,0;CIEND95=0,0;SU=77;PE=66;SR=11	GT:SU:PE:SR	77	66	11
sg_113	46	93721	93766	143767	143812	50046	500092	0.7	130	genome_sg_113	55	93718	93772	143765	143819	50047	53	56	35	38	genome_sg_113	93718	<DUP>	SVTYPE=DUP;STRANDS=-+:63;SVLEN=50099;END=143817;CIPOS=-107,0;CIEND=-7,87;CIPOS95=-20,0;CIEND95=-3,13;IMPRECISE;SU=63;PE=63;SR=0	GT:SU:PE:SR	63	63	0	genome_sg_113	93768	<DEL>	SVTYPE=DEL;STRANDS=+-:60;SVLEN=-49996;END=143764;CIPOS=-10,238;CIEND=-222,9;CIPOS95=-1,18;CIEND95=-18,0;IMPRECISE;SU=60;PE=60;SR=0	GT:SU:PE:SR	60	60	0
sg_139	48	76936	76983	126984	127031	50048	500096	0.77	121	genome_sg_139	49	76935	76983	126983	127031	50048	47	62	27	34	genome_sg_139	76938	<DUP>	SVTYPE=DUP;STRANDS=-+:70;SVLEN=50093;END=127031;CIPOS=-2,0;CIEND=-2,1;CIPOS95=0,0;CIEND95=0,0;SU=70;PE=56;SR=14	GT:SU:PE:SR	70	56	14	genome_sg_139	76983	<DEL>	SVTYPE=DEL;STRANDS=+-:59;SVLEN=-50003;END=126986;CIPOS=-10,9;CIEND=-3,0;CIPOS95=0,0;CIEND95=0,0;SU=59;PE=49;SR=10	GT:SU:PE:SR	59	49	10
sg_155	48	167690	167737	217738	217785	50048	500096	0.44	119	genome_sg_155	49	167690	167738	217738	217786	50048	38	61	44	40	genome_sg_155	167689	<DUP>	SVTYPE=DUP;STRANDS=-+:79;SVLEN=50097;END=217786;CIPOS=-10,8;CIEND=-10,9;CIPOS95=-1,0;CIEND95=-1,1;IMPRECISE;SU=79;PE=77;SR=2	GT:SU:PE:SR	79	77	2	genome_sg_155	167737	<DEL>	SVTYPE=DEL;STRANDS=+-:60;SVLEN=-49999;END=217736;CIPOS=-6,100;CIEND=-260,9;CIPOS95=0,15;CIEND95=-18,1;IMPRECISE;SU=60;PE=60;SR=0	GT:SU:PE:SR	60	60	0
sg_70	51	170442	170492	220493	220543	50051	500102	0.46	97	genome_sg_70	51	170442	170492	220493	220543	50051	41	45	35	33	genome_sg_70	170441	<DUP>	SVTYPE=DUP;STRANDS=-+:58;SVLEN=50102;END=220543;CIPOS=-112,0;CIEND=-4,92;CIPOS95=-18,0;CIEND95=-1,13;IMPRECISE;SU=58;PE=58;SR=0	GT:SU:PE:SR	58	58	0	genome_sg_70	170493	<DEL>	SVTYPE=DEL;STRANDS=+-:48;SVLEN=-49999;END=220492;CIPOS=-10,201;CIEND=-116,3;CIPOS95=-1,19;CIEND95=-19,0;IMPRECISE;SU=48;PE=48;SR=0	GT:SU:PE:SR	48	48	0
sg_102	52	169003	169054	219055	219106	50052	500104	0.24	113	genome_sg_102	54	169001	169054	219053	219106	50052	52	45	36	38	genome_sg_102	169000	<DUP>	SVTYPE=DUP;STRANDS=-+:48;SVLEN=50105;END=219105;CIPOS=-253,9;CIEND=-5,121;CIPOS95=-17,0;CIEND95=0,24;IMPRECISE;SU=48;PE=48;SR=0	GT:SU:PE:SR	48	48	0	genome_sg_102	169055	<DEL>	SVTYPE=DEL;STRANDS=+-:65;SVLEN=-49997;END=219052;CIPOS=-10,219;CIEND=-99,1;CIPOS95=-2,16;CIEND95=-13,0;IMPRECISE;SU=65;PE=65;SR=0	GT:SU:PE:SR	65	65	0
sg_131	53	78493	78545	128546	128598	50053	500106	0.36	115	genome_sg_131	53	78493	78545	128546	128598	50053	52	44	37	48	genome_sg_131	78492	<DUP>	SVTYPE=DUP;STRANDS=-+:64;SVLEN=50105;END=128597;CIPOS=-288,9;CIEND=-10,223;CIPOS95=-19,0;CIEND95=0,16;IMPRECISE;SU=64;PE=64;SR=0	GT:SU:PE:SR	64	64	0	genome_sg_131	78545	<DEL>	SVTYPE=DEL;STRANDS=+-:61;SVLEN=-50000;END=128545;CIPOS=-10,273;CIEND=-93,2;CIPOS95=-1,20;CIEND95=-12,0;IMPRECISE;SU=61;PE=61;SR=0	GT:SU:PE:SR	61	61	0
sg_109	54	98318	98371	148372	148425	50054	500108	0.75	115	genome_sg_109	56	98317	98372	148371	148426	50054	50	45	49	36	genome_sg_109	98316	<DUP>	SVTYPE=DUP;STRANDS=-+:49;SVLEN=50110;END=148426;CIPOS=-113,4;CIEND=-10,245;CIPOS95=-18,0;CIEND95=-1,22;IMPRECISE;SU=49;PE=49;SR=0	GT:SU:PE:SR	49	49	0	genome_sg_109	98372	<DEL>	SVTYPE=DEL;STRANDS=+-:77;SVLEN=-49998;END=148370;CIPOS=-10,81;CIEND=-186,9;CIPOS95=-1,11;CIEND95=-12,0;IMPRECISE;SU=77;PE=77;SR=0	GT:SU:PE:SR	77	77	0
sg_31	56	80423	80478	130479	130534	50056	500112	0.46	103	genome_sg_31	58	80421	80478	130477	130534	50056	50	40	53	31	genome_sg_31	80420	<DUP>	SVTYPE=DUP;STRANDS=-+:44;SVLEN=50113;END=130533;CIPOS=-280,9;CIEND=-10,208;CIPOS95=-28,0;CIEND95=0,16;IMPRECISE;SU=44;PE=44;SR=0	GT:SU:PE:SR	44	44	0	genome_sg_31	80477	<DEL>	SVTYPE=DEL;STRANDS=+-:72;SVLEN=-49999;END=130476;CIPOS=-3,89;CIEND=-91,2;CIPOS95=0,15;CIEND95=-12,0;IMPRECISE;SU=72;PE=72;SR=0	GT:SU:PE:SR	72	72	0
sg_117	56	102550	102605	152606	152661	50056	500112	0.41	111	genome_sg_117	56	102550	102605	152606	152661	50056	48	43	46	36	genome_sg_117	102549	<DUP>	SVTYPE=DUP;STRANDS=-+:56;SVLEN=50112;END=152661;CIPOS=-238,9;CIEND=-10,247;CIPOS95=-15,0;CIEND95=-1,18;IMPRECISE;SU=56;PE=56;SR=0	GT:SU:PE:SR	56	56	0	genome_sg_117	102604	<DEL>	SVTYPE=DEL;STRANDS=+-:63;SVLEN=-50001;END=152605;CIPOS=-10,215;CIEND=-189,9;CIPOS95=0,17;CIEND95=-12,0;IMPRECISE;SU=63;PE=63;SR=0	GT:SU:PE:SR	63	63	0
sg_32	58	182392	182449	232450	232507	50058	500116	0.25	110	genome_sg_32	58	182392	182449	232450	232507	50058	37	57	46	38	genome_sg_32	182391	<DUP>	SVTYPE=DUP;STRANDS=-+:66;SVLEN=50115;END=232506;CIPOS=-95,1;CIEND=-2,87;CIPOS95=-15,0;CIEND95=0,12;IMPRECISE;SU=66;PE=66;SR=0	GT:SU:PE:SR	66	66	0	genome_sg_32	182448	<DEL>	SVTYPE=DEL;STRANDS=+-:63;SVLEN=-50000;END=232448;CIPOS=-10,231;CIEND=-97,2;CIPOS95=0,14;CIEND95=-13,1;IMPRECISE;SU=63;PE=63;SR=0	GT:SU:PE:SR	63	63	0
sg_85	60	188238	188297	238298	238357	50060	500120	0.73	92	genome_sg_85	65	188237	188301	238298	238362	50061	37	44	41	39	genome_sg_85	188237	<DUP>	SVTYPE=DUP;STRANDS=-+:55;SVLEN=50120;END=238357;CIPOS=-90,4;CIEND=-2,112;CIPOS95=-13,0;CIEND95=0,19;IMPRECISE;SU=55;PE=55;SR=0	GT:SU:PE:SR	55	55	0	genome_sg_85	188297	<DEL>	SVTYPE=DEL;STRANDS=+-:54;SVLEN=-50000;END=238297;CIPOS=-5,104;CIEND=-100,2;CIPOS95=0,18;CIEND95=-14,0;IMPRECISE;SU=54;PE=54;SR=0	GT:SU:PE:SR	54	54	0
sg_45	61	37064	37124	87125	87185	50061	500122	0.46	95	genome_sg_45	61	37064	37124	87125	87185	50061	36	33	36	46	genome_sg_45	37062	<DUP>	SVTYPE=DUP;STRANDS=-+:65;SVLEN=50123;END=87185;CIPOS=-98,2;CIEND=-5,91;CIPOS95=-15,1;CIEND95=-1,14;IMPRECISE;SU=65;PE=65;SR=0	GT:SU:PE:SR	65	65	0	genome_sg_45	37123	<DEL>	SVTYPE=DEL;STRANDS=+-:53;SVLEN=-50001;END=87124;CIPOS=-10,268;CIEND=-116,1;CIPOS95=0,15;CIEND95=-21,0;IMPRECISE;SU=53;PE=53;SR=0	GT:SU:PE:SR	53	53	0
sg_29	62	192162	192223	242224	242285	50062	500124	0.48	93	genome_sg_29	62	192162	192223	242224	242285	50062	42	34	39	36	genome_sg_29	192161	<DUP>	SVTYPE=DUP;STRANDS=-+:57;SVLEN=50124;END=242285;CIPOS=-108,1;CIEND=-5,89;CIPOS95=-17,0;CIEND95=-1,12;IMPRECISE;SU=57;PE=57;SR=0	GT:SU:PE:SR	57	57	0	genome_sg_29	192222	<DEL>	SVTYPE=DEL;STRANDS=+-:54;SVLEN=-50001;END=242223;CIPOS=-10,153;CIEND=-158,9;CIPOS95=0,16;CIEND95=-13,0;IMPRECISE;SU=54;PE=54;SR=0	GT:SU:PE:SR	54	54	0
sg_48	64	132333	132396	182397	182460	50064	500128	0.71	107	genome_sg_48	64	132333	132396	182397	182460	50064	40	45	57	39	genome_sg_48	132330	<DUP>	SVTYPE=DUP;STRANDS=-+:65;SVLEN=50129;END=182459;CIPOS=-80,2;CIEND=-4,88;CIPOS95=-12,2;CIEND95=0,13;IMPRECISE;SU=65;PE=65;SR=0	GT:SU:PE:SR	65	65	0	genome_sg_48	132395	<DEL>	SVTYPE=DEL;STRANDS=+-:77;SVLEN=-49999;END=182394;CIPOS=-4,91;CIEND=-73,3;CIPOS95=0,14;CIEND95=-9,2;IMPRECISE;SU=77;PE=77;SR=0	GT:SU:PE:SR	77	77	0
sg_9	65	145954	146018	196019	196083	50065	500130	0.77	104	genome_sg_9	73	145946	146018	196011	196083	50065	38	49	46	35	genome_sg_9	145948	<DUP>	SVTYPE=DUP;STRANDS=-+:51;SVLEN=50134;END=196082;CIPOS=-93,5;CIEND=-3,130;CIPOS95=-12,2;CIEND95=0,31;IMPRECISE;SU=51;PE=51;SR=0	GT:SU:PE:SR	51	51	0	genome_sg_9	146020	<DEL>	SVTYPE=DEL;STRANDS=+-:59;SVLEN=-49993;END=196013;CIPOS=-6,97;CIEND=-113,5;CIPOS95=-2,13;CIEND95=-18,2;IMPRECISE;SU=59;PE=59;SR=0	GT:SU:PE:SR	59	59	0
sg_52	65	38760	38824	88825	88889	50065	500130	0.21	97	genome_sg_52	66	38760	38825	88825	88890	50065	39	39	36	55	genome_sg_52	38758	<DUP>	SVTYPE=DUP;STRANDS=-+:73;SVLEN=50131;END=88889;CIPOS=-87,2;CIEND=-10,228;CIPOS95=-12,1;CIEND95=0,11;IMPRECISE;SU=73;PE=73;SR=0	GT:SU:PE:SR	73	73	0	genome_sg_52	38825	<DEL>	SVTYPE=DEL;STRANDS=+-:54;SVLEN=-49999;END=88824;CIPOS=-4,111;CIEND=-204,9;CIPOS95=-1,18;CIEND95=-16,0;IMPRECISE;SU=54;PE=54;SR=0	GT:SU:PE:SR	54	54	0
sg_19	66	53731	53796	103797	103862	50066	500132	0.28	83	genome_sg_19	67	53730	53796	103796	103862	50066	33	34	33	51	genome_sg_19	53729	<DUP>	SVTYPE=DUP;STRANDS=-+:65;SVLEN=50132;END=103861;CIPOS=-164,9;CIEND=-10,82;CIPOS95=-13,0;CIEND95=0,13;IMPRECISE;SU=65;PE=65;SR=0	GT:SU:PE:SR	65	65	0	genome_sg_19	53795	<DEL>	SVTYPE=DEL;STRANDS=+-:44;SVLEN=-50000;END=103795;CIPOS=-10,165;CIEND=-210,9;CIPOS95=0,20;CIEND95=-16,0;IMPRECISE;SU=44;PE=44;SR=0	GT:SU:PE:SR	44	44	0
sg_34	66	151665	151730	201731	201796	50066	500132	0.39	88	genome_sg_34	69	151662	151730	201728	201796	50066	36	42	39	49	genome_sg_34	151661	<DUP>	SVTYPE=DUP;STRANDS=-+:62;SVLEN=50134;END=201795;CIPOS=-105,4;CIEND=-10,155;CIPOS95=-18,2;CIEND95=0,12;IMPRECISE;SU=62;PE=62;SR=0	GT:SU:PE:SR	62	62	0	genome_sg_34	151729	<DEL>	SVTYPE=DEL;STRANDS=+-:54;SVLEN=-49998;END=201727;CIPOS=-10,101;CIEND=-116,3;CIPOS95=0,16;CIEND95=-20,1;IMPRECISE;SU=54;PE=54;SR=0	GT:SU:PE:SR	54	54	0
sg_40	67	54294	54360	104361	104427	50067	500134	0.27	109	genome_sg_40	68	54293	54360	104360	104427	50067	46	44	38	28	genome_sg_40	54292	<DUP>	SVTYPE=DUP;STRANDS=-+:43;SVLEN=50134;END=104426;CIPOS=-122,3;CIEND=-4,122;CIPOS95=-20,0;CIEND95=0,21;IMPRECISE;SU=43;PE=43;SR=0	GT:SU:PE:SR	43	43	0	genome_sg_40	54359	<DEL>	SVTYPE=DEL;STRANDS=+-:56;SVLEN=-50000;END=104359;CIPOS=-3,100;CIEND=-101,2;CIPOS95=0,17;CIEND95=-15,0;IMPRECISE;SU=56;PE=56;SR=0	GT:SU:PE:SR	56	56	0
sg_128	68	90638	90705	140706	140773	50068	500136	0.56	84	genome_sg_128	70	90636	90705	140704	140773	50068	31	36	41	53	genome_sg_128	90634	<DUP>	SVTYPE=DUP;STRANDS=-+:67;SVLEN=50138;END=140772;CIPOS=-95,3;CIEND=-4,89;CIPOS95=-14,1;CIEND95=0,14;IMPRECISE;SU=67;PE=67;SR=0	GT:SU:PE:SR	67	67	0	genome_sg_128	90704	<DEL>	SVTYPE=DEL;STRANDS=+-:57;SVLEN=-49999;END=140703;CIPOS=-10,138;CIEND=-108,2;CIPOS95=0,14;CIEND95=-18,0;IMPRECISE;SU=57;PE=57;SR=0	GT:SU:PE:SR	57	57	0
sg_26	69	134815	134883	184884	184952	50069	500138	0.41	107	genome_sg_26	70	134814	134883	184883	184952	50069	38	42	52	46	genome_sg_26	134812	<DUP>	SVTYPE=DUP;STRANDS=-+:63;SVLEN=50139;END=184951;CIPOS=-200,9;CIEND=-5,88;CIPOS95=-16,1;CIEND95=0,13;IMPRECISE;SU=63;PE=63;SR=0	GT:SU:PE:SR	63	63	0	genome_sg_26	134884	<DEL>	SVTYPE=DEL;STRANDS=+-:74;SVLEN=-49997;END=184881;CIPOS=-10,204;CIEND=-107,9;CIPOS95=-2,11;CIEND95=-9,1;IMPRECISE;SU=74;PE=74;SR=0	GT:SU:PE:SR	74	74	0
sg_76	70	126830	126899	176900	176969	50070	500140	0.32	72	genome_sg_76	68	126830	126897	176900	176967	50070	38	24	50	46	genome_sg_76	126828	<DUP>	SVTYPE=DUP;STRANDS=-+:60;SVLEN=50138;END=176966;CIPOS=-239,9;CIEND=-5,92;CIPOS95=-17,1;CIEND95=0,15;IMPRECISE;SU=60;PE=60;SR=0	GT:SU:PE:SR	60	60	0	genome_sg_76	126896	<DEL>	SVTYPE=DEL;STRANDS=+-:63;SVLEN=-50003;END=176899;CIPOS=-6,85;CIEND=-238,9;CIPOS95=0,12;CIEND95=-16,0;IMPRECISE;SU=63;PE=63;SR=0	GT:SU:PE:SR	63	63	0
sg_15	71	69029	69099	119100	119170	50071	500142	0.5	99	genome_sg_15	73	69028	69100	119099	119171	50071	40	34	37	37	genome_sg_15	69027	<DUP>	SVTYPE=DUP;STRANDS=-+:48;SVLEN=50143;END=119170;CIPOS=-146,9;CIEND=-10,224;CIPOS95=-15,0;CIEND95=0,18;IMPRECISE;SU=48;PE=48;SR=0	GT:SU:PE:SR	48	48	0	genome_sg_15	69099	<DEL>	SVTYPE=DEL;STRANDS=+-:56;SVLEN=-49998;END=119097;CIPOS=-10,203;CIEND=-107,2;CIPOS95=0,15;CIEND95=-16,1;IMPRECISE;SU=56;PE=56;SR=0	GT:SU:PE:SR	56	56	0
sg_55	72	143701	143772	193773	193844	50072	500144	0.56	101	genome_sg_55	73	143701	143773	193773	193845	50072	43	44	28	37	genome_sg_55	143701	<DUP>	SVTYPE=DUP;STRANDS=-+:53;SVLEN=50145;END=193846;CIPOS=-104,9;CIEND=-5,117;CIPOS95=-12,2;CIEND95=-2,22;IMPRECISE;SU=53;PE=53;SR=0	GT:SU:PE:SR	53	53	0	genome_sg_55	143772	<DEL>	SVTYPE=DEL;STRANDS=+-:43;SVLEN=-50000;END=193772;CIPOS=-10,294;CIEND=-205,9;CIPOS95=0,26;CIEND95=-16,3;IMPRECISE;SU=43;PE=43;SR=0	GT:SU:PE:SR	43	43	0
sg_56	72	63419	63490	113491	113562	50072	500144	0.77	83	genome_sg_56	74	63419	63492	113491	113564	50072	47	30	40	48	genome_sg_56	63417	<DUP>	SVTYPE=DUP;STRANDS=-+:62;SVLEN=50146;END=113563;CIPOS=-77,9;CIEND=-10,263;CIPOS95=-12,2;CIEND95=0,12;IMPRECISE;SU=62;PE=62;SR=0	GT:SU:PE:SR	62	62	0	genome_sg_56	63492	<DEL>	SVTYPE=DEL;STRANDS=+-:56;SVLEN=-50002;END=113494;CIPOS=-10,258;CIEND=-240,9;CIPOS95=-1,17;CIEND95=-14,1;IMPRECISE;SU=56;PE=56;SR=0	GT:SU:PE:SR	56	56	0
sg_72	72	38854	38925	88926	88997	50072	500144	0.39	74	genome_sg_72	72	38854	38925	88926	88997	50072	34	24	36	37	genome_sg_72	38853	<DUP>	SVTYPE=DUP;STRANDS=-+:52;SVLEN=50144;END=88997;CIPOS=-182,9;CIEND=-10,223;CIPOS95=-13,0;CIEND95=-1,18;IMPRECISE;SU=52;PE=52;SR=0	GT:SU:PE:SR	52	52	0	genome_sg_72	38924	<DEL>	SVTYPE=DEL;STRANDS=+-:57;SVLEN=-50000;END=88924;CIPOS=-10,308;CIEND=-231,9;CIPOS95=0,21;CIEND95=-12,1;IMPRECISE;SU=57;PE=57;SR=0	GT:SU:PE:SR	57	57	0
sg_82	72	13563	13634	63635	63706	50072	500144	0.28	91	genome_sg_82	72	13563	13634	63635	63706	50072	30	37	33	64	genome_sg_82	13562	<DUP>	SVTYPE=DUP;STRANDS=-+:78;SVLEN=50143;END=63705;CIPOS=-140,9;CIEND=-10,197;CIPOS95=-10,0;CIEND95=0,11;IMPRECISE;SU=78;PE=78;SR=0	GT:SU:PE:SR	78	78	0	genome_sg_82	13633	<DEL>	SVTYPE=DEL;STRANDS=+-:40;SVLEN=-50000;END=63633;CIPOS=-10,126;CIEND=-139,4;CIPOS95=0,18;CIEND95=-24,1;IMPRECISE;SU=40;PE=40;SR=0	GT:SU:PE:SR	40	40	0
sg_103	73	101005	101077	151078	151150	50073	500146	0.59	91	genome_sg_103	73	101005	101077	151078	151150	50073	33	48	51	41	genome_sg_103	101004	<DUP>	SVTYPE=DUP;STRANDS=-+:61;SVLEN=50145;END=151149;CIPOS=-98,6;CIEND=-3,89;CIPOS95=-16,3;CIEND95=0,13;IMPRECISE;SU=61;PE=61;SR=0	GT:SU:PE:SR	61	61	0	genome_sg_103	101077	<DEL>	SVTYPE=DEL;STRANDS=+-:63;SVLEN=-50000;END=151077;CIPOS=-10,230;CIEND=-80,6;CIPOS95=-1,12;CIEND95=-13,2;IMPRECISE;SU=63;PE=63;SR=0	GT:SU:PE:SR	63	63	0
sg_127	74	123648	123721	173722	173795	50074	500148	0.62	99	genome_sg_127	74	123648	123721	173722	173795	50074	38	41	36	43	genome_sg_127	123647	<DUP>	SVTYPE=DUP;STRANDS=-+:60;SVLEN=50147;END=173794;CIPOS=-98,9;CIEND=-3,97;CIPOS95=-12,0;CIEND95=0,15;IMPRECISE;SU=60;PE=60;SR=0	GT:SU:PE:SR	60	60	0	genome_sg_127	123721	<DEL>	SVTYPE=DEL;STRANDS=+-:49;SVLEN=-50000;END=173721;CIPOS=-3,112;CIEND=-100,9;CIPOS95=-1,19;CIEND95=-15,1;IMPRECISE;SU=49;PE=49;SR=0	GT:SU:PE:SR	49	49	0
sg_156	75	120628	120702	170703	170777	50075	500150	0.46	86	genome_sg_156	75	120628	120702	170703	170777	50075	41	29	47	50	genome_sg_156	120627	<DUP>	SVTYPE=DUP;STRANDS=-+:61;SVLEN=50149;END=170776;CIPOS=-185,9;CIEND=-10,193;CIPOS95=-17,0;CIEND95=0,14;IMPRECISE;SU=61;PE=61;SR=0	GT:SU:PE:SR	61	61	0	genome_sg_156	120701	<DEL>	SVTYPE=DEL;STRANDS=+-:67;SVLEN=-50001;END=170702;CIPOS=-4,81;CIEND=-92,1;CIPOS95=0,11;CIEND95=-13,0;IMPRECISE;SU=67;PE=67;SR=0	GT:SU:PE:SR	67	67	0
sg_41	76	30039	30114	80115	80190	50076	500152	0.72	78	genome_sg_41	77	30039	30115	80115	80191	50076	34	27	42	43	genome_sg_41	30037	<DUP>	SVTYPE=DUP;STRANDS=-+:53;SVLEN=50154;END=80191;CIPOS=-107,5;CIEND=-10,175;CIPOS95=-16,1;CIEND95=-1,15;IMPRECISE;SU=53;PE=53;SR=0	GT:SU:PE:SR	53	53	0	genome_sg_41	30115	<DEL>	SVTYPE=DEL;STRANDS=+-:61;SVLEN=-49998;END=80113;CIPOS=-10,235;CIEND=-245,9;CIPOS95=-1,15;CIEND95=-14,1;IMPRECISE;SU=61;PE=61;SR=0	GT:SU:PE:SR	61	61	0
sg_54	76	98369	98444	148445	148520	50076	500152	0.38	90	genome_sg_54	76	98369	98444	148445	148520	50076	28	40	53	52	genome_sg_54	98368	<DUP>	SVTYPE=DUP;STRANDS=-+:61;SVLEN=50153;END=148521;CIPOS=-254,9;CIEND=-10,154;CIPOS95=-15,0;CIEND95=-1,13;IMPRECISE;SU=61;PE=61;SR=0	GT:SU:PE:SR	61	61	0	genome_sg_54	98443	<DEL>	SVTYPE=DEL;STRANDS=+-:65;SVLEN=-50001;END=148444;CIPOS=-4,86;CIEND=-85,2;CIPOS95=0,13;CIEND95=-11,0;IMPRECISE;SU=65;PE=65;SR=0	GT:SU:PE:SR	65	65	0
sg_123	76	120597	120672	170673	170748	50076	500152	0.49	79	genome_sg_123	76	120597	120672	170673	170748	50076	30	36	31	34	genome_sg_123	120596	<DUP>	SVTYPE=DUP;STRANDS=-+:44;SVLEN=50153;END=170749;CIPOS=-114,7;CIEND=-6,117;CIPOS95=-19,0;CIEND95=-2,19;IMPRECISE;SU=44;PE=44;SR=0	GT:SU:PE:SR	44	44	0	genome_sg_123	120671	<DEL>	SVTYPE=DEL;STRANDS=+-:41;SVLEN=-50001;END=170672;CIPOS=-6,109;CIEND=-268,9;CIPOS95=0,16;CIEND95=-28,0;IMPRECISE;SU=41;PE=41;SR=0	GT:SU:PE:SR	41	41	0
sg_13	77	165249	165325	215326	215402	50077	500154	0.59	45	genome_sg_13	78	165249	165326	215326	215403	50077	15	23	35	55	genome_sg_13	165248	<DUP>	SVTYPE=DUP;STRANDS=-+:63;SVLEN=50154;END=215402;CIPOS=-241,9;CIEND=-10,180;CIPOS95=-13,0;CIEND95=-2,13;IMPRECISE;SU=63;PE=63;SR=0	GT:SU:PE:SR	63	63	0	genome_sg_13	165326	<DEL>	SVTYPE=DEL;STRANDS=+-:43;SVLEN=-49999;END=215325;CIPOS=-10,116;CIEND=-210,9;CIPOS95=-1,17;CIEND95=-17,0;IMPRECISE;SU=43;PE=43;SR=0	GT:SU:PE:SR	43	43	0
sg_57	77	182531	182607	232608	232684	50077	500154	0.55	85	genome_sg_57	77	182531	182607	232608	232684	50077	33	33	36	34	genome_sg_57	182530	<DUP>	SVTYPE=DUP;STRANDS=-+:47;SVLEN=50153;END=232683;CIPOS=-123,3;CIEND=-4,106;CIPOS95=-22,0;CIEND95=0,17;IMPRECISE;SU=47;PE=47;SR=0	GT:SU:PE:SR	47	47	0	genome_sg_57	182606	<DEL>	SVTYPE=DEL;STRANDS=+-:47;SVLEN=-50000;END=232606;CIPOS=-4,105;CIEND=-107,4;CIPOS95=0,16;CIEND95=-17,1;IMPRECISE;SU=47;PE=47;SR=0	GT:SU:PE:SR	47	47	0
sg_108	78	171676	171753	221754	221831	50078	500156	0.32	95	genome_sg_108	80	171676	171755	221754	221833	50078	38	36	44	38	genome_sg_108	171675	<DUP>	SVTYPE=DUP;STRANDS=-+:61;SVLEN=50158;END=221833;CIPOS=-143,9;CIEND=-10,138;CIPOS95=-12,0;CIEND95=-1,11;IMPRECISE;SU=61;PE=61;SR=0	GT:SU:PE:SR	61	61	0	genome_sg_108	171754	<DEL>	SVTYPE=DEL;STRANDS=+-:58;SVLEN=-49999;END=221753;CIPOS=-10,152;CIEND=-112,1;CIPOS95=0,12;CIEND95=-19,0;IMPRECISE;SU=58;PE=58;SR=0	GT:SU:PE:SR	58	58	0
sg_71	79	97829	97907	147908	147986	50079	500158	0.54	74	genome_sg_71	93	97826	97918	147904	147997	50078	32	28	50	44	genome_sg_71	97824	<DUP>	SVTYPE=DUP;STRANDS=-+:53;SVLEN=50161;END=147985;CIPOS=-149,9;CIEND=-10,213;CIPOS95=-14,1;CIEND95=0,16;IMPRECISE;SU=53;PE=53;SR=0	GT:SU:PE:SR	53	53	0	genome_sg_71	97906	<DEL>	SVTYPE=DEL;STRANDS=+-:61;SVLEN=-49998;END=147904;CIPOS=-3,102;CIEND=-90,3;CIPOS95=0,15;CIEND95=-13,0;IMPRECISE;SU=61;PE=61;SR=0	GT:SU:PE:SR	61	61	0
sg_105	79	49573	49651	99652	99730	50079	500158	0.23	83	genome_sg_105	81	49571	49651	99650	99730	50079	42	26	40	39	genome_sg_105	49570	<DUP>	SVTYPE=DUP;STRANDS=-+:51;SVLEN=50160;END=99730;CIPOS=-173,9;CIEND=-4,114;CIPOS95=-14,0;CIEND95=-1,22;IMPRECISE;SU=51;PE=51;SR=0	GT:SU:PE:SR	51	51	0	genome_sg_105	49651	<DEL>	SVTYPE=DEL;STRANDS=+-:55;SVLEN=-49998;END=99649;CIPOS=-4,95;CIEND=-93,3;CIPOS95=-1,14;CIEND95=-13,0;IMPRECISE;SU=55;PE=55;SR=0	GT:SU:PE:SR	55	55	0
sg_130	80	66941	67020	117021	117100	50080	500160	0.7	76	genome_sg_130	81	66941	67021	117021	117101	50080	30	25	47	44	genome_sg_130	66940	<DUP>	SVTYPE=DUP;STRANDS=-+:53;SVLEN=50160;END=117100;CIPOS=-148,9;CIEND=-10,163;CIPOS95=-11,0;CIEND95=0,17;IMPRECISE;SU=53;PE=53;SR=0	GT:SU:PE:SR	53	53	0	genome_sg_130	67020	<DEL>	SVTYPE=DEL;STRANDS=+-:57;SVLEN=-50000;END=117020;CIPOS=-3,98;CIEND=-82,9;CIPOS95=0,16;CIEND95=-11,1;IMPRECISE;SU=57;PE=57;SR=0	GT:SU:PE:SR	57	57	0
sg_159	80	193012	193091	243092	243171	50080	500160	0.56	92	genome_sg_159	80	193012	193091	243092	243171	50080	35	37	50	31	genome_sg_159	193010	<DUP>	SVTYPE=DUP;STRANDS=-+:45;SVLEN=50160;END=243170;CIPOS=-134,2;CIEND=-9,91;CIPOS95=-26,1;CIEND95=0,12;IMPRECISE;SU=45;PE=45;SR=0	GT:SU:PE:SR	45	45	0	genome_sg_159	193091	<DEL>	SVTYPE=DEL;STRANDS=+-:71;SVLEN=-50000;END=243091;CIPOS=-4,89;CIEND=-132,9;CIPOS95=-1,14;CIEND95=-12,0;IMPRECISE;SU=71;PE=71;SR=0	GT:SU:PE:SR	71	71	0
sg_27	82	38530	38611	88612	88693	50082	500164	0.32	80	genome_sg_27	83	38530	38612	88612	88694	50082	32	27	51	40	genome_sg_27	38528	<DUP>	SVTYPE=DUP;STRANDS=-+:55;SVLEN=50165;END=88693;CIPOS=-189,9;CIEND=-4,91;CIPOS95=-13,1;CIEND95=0,14;IMPRECISE;SU=55;PE=55;SR=0	GT:SU:PE:SR	55	55	0	genome_sg_27	38611	<DEL>	SVTYPE=DEL;STRANDS=+-:73;SVLEN=-49999;END=88610;CIPOS=-10,144;CIEND=-112,9;CIPOS95=0,10;CIEND95=-10,1;IMPRECISE;SU=73;PE=73;SR=0	GT:SU:PE:SR	73	73	0
sg_39	83	152757	152839	202840	202922	50083	500166	0.41	80	genome_sg_39	83	152757	152839	202840	202922	50083	30	33	48	46	genome_sg_39	152756	<DUP>	SVTYPE=DUP;STRANDS=-+:62;SVLEN=50165;END=202921;CIPOS=-92,3;CIEND=-10,166;CIPOS95=-13,0;CIEND95=0,13;IMPRECISE;SU=62;PE=62;SR=0	GT:SU:PE:SR	62	62	0	genome_sg_39	152840	<DEL>	SVTYPE=DEL;STRANDS=+-:63;SVLEN=-49998;END=202838;CIPOS=-6,86;CIEND=-97,3;CIPOS95=-2,13;CIEND95=-13,1;IMPRECISE;SU=63;PE=63;SR=0	GT:SU:PE:SR	63	63	0
sg_96	84	116157	116240	166241	166324	50084	500168	0.66	61	genome_sg_96	88	116153	116240	166237	166324	50084	23	24	51	46	genome_sg_96	116155	<DUP>	SVTYPE=DUP;STRANDS=-+:53;SVLEN=50168;END=166323;CIPOS=-69,9;CIEND=-10,140;CIPOS95=-14,1;CIEND95=0,15;IMPRECISE;SU=53;PE=53;SR=0	GT:SU:PE:SR	53	53	0	genome_sg_96	116239	<DEL>	SVTYPE=DEL;STRANDS=+-:60;SVLEN=-49997;END=166236;CIPOS=-10,242;CIEND=-97,5;CIPOS95=-1,13;CIEND95=-16,2;IMPRECISE;SU=60;PE=60;SR=0	GT:SU:PE:SR	60	60	0
sg_5	85	26359	26443	76444	76528	50085	500170	0.4	76	genome_sg_5	91	26354	26444	76439	76529	50085	34	25	49	35	genome_sg_5	26358	<DUP>	SVTYPE=DUP;STRANDS=-+:47;SVLEN=50170;END=76528;CIPOS=-116,3;CIEND=-4,106;CIPOS95=-16,0;CIEND95=0,17;IMPRECISE;SU=47;PE=47;SR=0	GT:SU:PE:SR	47	47	0	genome_sg_5	26443	<DEL>	SVTYPE=DEL;STRANDS=+-:59;SVLEN=-49997;END=76440;CIPOS=-10,126;CIEND=-91,5;CIPOS95=0,15;CIEND95=-13,2;IMPRECISE;SU=59;PE=59;SR=0	GT:SU:PE:SR	59	59	0
sg_8	86	48109	48194	98195	98280	50086	500172	0.65	80	genome_sg_8	89	48106	48194	98192	98280	50086	30	39	49	45	genome_sg_8	48106	<DUP>	SVTYPE=DUP;STRANDS=-+:57;SVLEN=50175;END=98281;CIPOS=-97,4;CIEND=-9,83;CIPOS95=-14,2;CIEND95=-2,11;IMPRECISE;SU=57;PE=57;SR=0	GT:SU:PE:SR	57	57	0	genome_sg_8	48195	<DEL>	SVTYPE=DEL;STRANDS=+-:62;SVLEN=-49999;END=98194;CIPOS=-10,238;CIEND=-80,3;CIPOS95=-3,16;CIEND95=-10,0;IMPRECISE;SU=62;PE=62;SR=0	GT:SU:PE:SR	62	62	0
sg_140	86	108324	108409	158410	158495	50086	500172	0.47	72	genome_sg_140	88	108322	108409	158408	158495	50086	20	34	53	48	genome_sg_140	108321	<DUP>	SVTYPE=DUP;STRANDS=-+:66;SVLEN=50173;END=158494;CIPOS=-106,1;CIEND=-4,65;CIPOS95=-18,0;CIEND95=0,9;IMPRECISE;SU=66;PE=66;SR=0	GT:SU:PE:SR	66	66	0	genome_sg_140	108408	<DEL>	SVTYPE=DEL;STRANDS=+-:64;SVLEN=-49998;END=158406;CIPOS=-10,215;CIEND=-52,6;CIPOS95=0,16;CIEND95=-9,1;IMPRECISE;SU=64;PE=64;SR=0	GT:SU:PE:SR	64	64	0
sg_115	88	165277	165364	215365	215452	50088	500176	0.38	75	genome_sg_115	88	165277	165364	215365	215452	50088	22	29	55	53	genome_sg_115	165275	<DUP>	SVTYPE=DUP;STRANDS=-+:65;SVLEN=50176;END=215451;CIPOS=-80,4;CIEND=-5,76;CIPOS95=-10,1;CIEND95=0,11;IMPRECISE;SU=65;PE=65;SR=0	GT:SU:PE:SR	65	65	0	genome_sg_115	165363	<DEL>	SVTYPE=DEL;STRANDS=+-:67;SVLEN=-50001;END=215364;CIPOS=-4,92;CIEND=-82,8;CIPOS95=0,12;CIEND95=-12,1;IMPRECISE;SU=67;PE=67;SR=0	GT:SU:PE:SR	67	67	0
sg_22	90	183850	183939	233940	234029	50090	500180	0.5	56	genome_sg_22	90	183850	183939	233940	234029	50090	21	19	51	50	genome_sg_22	183850	<DUP>	SVTYPE=DUP;STRANDS=-+:52;SVLEN=50178;END=234028;CIPOS=-123,9;CIEND=-8,109;CIPOS95=-11,4;CIEND95=0,22;IMPRECISE;SU=52;PE=52;SR=0	GT:SU:PE:SR	52	52	0	genome_sg_22	183938	<DEL>	SVTYPE=DEL;STRANDS=+-:61;SVLEN=-49999;END=233937;CIPOS=-10,160;CIEND=-204,9;CIPOS95=0,14;CIEND95=-10,2;IMPRECISE;SU=61;PE=61;SR=0	GT:SU:PE:SR	61	61	0
sg_17	91	148002	148092	198093	198183	50091	500182	0.24	68	genome_sg_17	92	148001	148092	198092	198183	50091	25	23	46	39	genome_sg_17	148000	<DUP>	SVTYPE=DUP;STRANDS=-+:48;SVLEN=50184;END=198184;CIPOS=-163,9;CIEND=-10,44;CIPOS95=-14,0;CIEND95=-2,12;IMPRECISE;SU=48;PE=48;SR=0	GT:SU:PE:SR	48	48	0	genome_sg_17	148092	<DEL>	SVTYPE=DEL;STRANDS=+-:59;SVLEN=-49999;END=198091;CIPOS=-10,106;CIEND=-157,9;CIPOS95=-1,9;CIEND95=-14,0;IMPRECISE;SU=59;PE=59;SR=0	GT:SU:PE:SR	59	59	0
sg_81	91	81084	81174	131175	131265	50091	500182	0.29	65	genome_sg_81	94	81081	81174	131172	131265	50091	28	21	53	54	genome_sg_81	81174	<DEL>	SVTYPE=DEL;STRANDS=+-:64;SVLEN=-50000;END=131174;CIPOS=-5,92;CIEND=-62,1;CIPOS95=-1,14;CIEND95=-11,0;IMPRECISE;SU=64;PE=64;SR=0	GT:SU:PE:SR	64	64	0	genome_sg_81	81083	<DUP>	SVTYPE=DUP;STRANDS=-+:59;SVLEN=50182;END=131265;CIPOS=-144,9;CIEND=-7,92;CIPOS95=-12,1;CIEND95=-1,15;IMPRECISE;SU=59;PE=59;SR=0	GT:SU:PE:SR	59	59	0
sg_125	94	41737	41830	91831	91924	50094	500188	0.53	53	genome_sg_125	95	41736	41830	91830	91924	50094	13	16	53	52	genome_sg_125	41735	<DUP>	SVTYPE=DUP;STRANDS=-+:63;SVLEN=50188;END=91923;CIPOS=-144,9;CIEND=-10,189;CIPOS95=-9,0;CIEND95=0,14;IMPRECISE;SU=63;PE=63;SR=0	GT:SU:PE:SR	63	63	0	genome_sg_125	41829	<DEL>	SVTYPE=DEL;STRANDS=+-:60;SVLEN=-50000;END=91829;CIPOS=-10,206;CIEND=-71,7;CIPOS95=0,14;CIEND95=-9,0;IMPRECISE;SU=60;PE=60;SR=0	GT:SU:PE:SR	60	60	0
sg_1	95	155811	155905	205906	206000	50095	500190	0.38	48	genome_sg_1	101	155810	155910	205905	206005	50095	17	24	50	58	genome_sg_1	155810	<DUP>	SVTYPE=DUP;STRANDS=-+:63;SVLEN=50194;END=206004;CIPOS=-143,9;CIEND=-7,87;CIPOS95=-11,4;CIEND95=-2,13;IMPRECISE;SU=63;PE=63;SR=0	GT:SU:PE:SR	63	63	0	genome_sg_1	155908	<DEL>	SVTYPE=DEL;STRANDS=+-:55;SVLEN=-49996;END=205904;CIPOS=-9,89;CIEND=-85,7;CIPOS95=-2,13;CIEND95=-12,0;IMPRECISE;SU=55;PE=55;SR=0	GT:SU:PE:SR	55	55	0
sg_77	95	121711	121805	171806	171900	50095	500190	0.79	68	genome_sg_77	95	121711	121805	171806	171900	50095	1	24	66	51	genome_sg_77	121711	<DUP>	SVTYPE=DUP;STRANDS=-+:56;SVLEN=50188;END=171899;CIPOS=-84,8;CIEND=-6,89;CIPOS95=-11,2;CIEND95=0,13;IMPRECISE;SU=56;PE=56;SR=0	GT:SU:PE:SR	56	56	0	genome_sg_77	121805	<DEL>	SVTYPE=DEL;STRANDS=+-:80;SVLEN=-50000;END=171805;CIPOS=-10,218;CIEND=-72,4;CIPOS95=-1,10;CIEND95=-9,3;IMPRECISE;SU=80;PE=80;SR=0	GT:SU:PE:SR	80	80	0
sg_62	96	10312	10407	60408	60503	50096	500192	0.21	52	genome_sg_62	97	10311	10407	60407	60503	50096	20	16	53	38	genome_sg_62	10310	<DUP>	SVTYPE=DUP;STRANDS=-+:44;SVLEN=50192;END=60502;CIPOS=-222,9;CIEND=-10,105;CIPOS95=-15,1;CIEND95=-1,16;IMPRECISE;SU=44;PE=44;SR=0	GT:SU:PE:SR	44	44	0	genome_sg_62	10406	<DEL>	SVTYPE=DEL;STRANDS=+-:61;SVLEN=-49999;END=60405;CIPOS=-8,81;CIEND=-159,9;CIPOS95=-1,12;CIEND95=-14,1;IMPRECISE;SU=61;PE=61;SR=0	GT:SU:PE:SR	61	61	0
sg_141	96	91774	91869	141870	141965	50096	500192	0.23	55	genome_sg_141	106	91764	91869	141862	141967	50098	17	17	45	45	genome_sg_141	91764	<DUP>	SVTYPE=DUP;STRANDS=-+:51;SVLEN=50201;END=141965;CIPOS=-88,9;CIEND=-10,274;CIPOS95=-11,4;CIEND95=0,18;IMPRECISE;SU=51;PE=51;SR=0	GT:SU:PE:SR	51	51	0	genome_sg_141	91869	<DEL>	SVTYPE=DEL;STRANDS=+-:53;SVLEN=-50000;END=141869;CIPOS=-5,93;CIEND=-98,5;CIPOS95=0,13;CIEND95=-15,1;IMPRECISE;SU=53;PE=53;SR=0	GT:SU:PE:SR	53	53	0
sg_111	99	128271	128369	178370	178468	50099	500198	0.37	71	genome_sg_111	99	128271	128369	178370	178468	50099	17	32	59	51	genome_sg_111	128270	<DUP>	SVTYPE=DUP;STRANDS=-+:63;SVLEN=50197;END=178467;CIPOS=-82,2;CIEND=-4,80;CIPOS95=-11,0;CIEND95=0,12;IMPRECISE;SU=63;PE=63;SR=0	GT:SU:PE:SR	63	63	0	genome_sg_111	128369	<DEL>	SVTYPE=DEL;STRANDS=+-:65;SVLEN=-49999;END=178368;CIPOS=-10,233;CIEND=-198,9;CIPOS95=-1,11;CIEND95=-15,1;IMPRECISE;SU=65;PE=65;SR=0	GT:SU:PE:SR	65	65	0
sg_88	100	111166	111265	161266	161365	50100	500200	0.54	54	genome_sg_88	107	111159	111265	161259	161365	50100	15	19	48	48	genome_sg_88	111164	<DUP>	SVTYPE=DUP;STRANDS=-+:55;SVLEN=50201;END=161365;CIPOS=-71,4;CIEND=-8,79;CIPOS95=-13,0;CIEND95=-1,10;IMPRECISE;SU=55;PE=55;SR=0	GT:SU:PE:SR	55	55	0	genome_sg_88	111264	<DEL>	SVTYPE=DEL;STRANDS=+-:54;SVLEN=-50000;END=161264;CIPOS=-10,121;CIEND=-232,9;CIPOS95=0,14;CIEND95=-12,1;IMPRECISE;SU=54;PE=54;SR=0	GT:SU:PE:SR	54	54	0
sg_20	103	194018	194120	244121	244223	50103	500206	0.69	42	genome_sg_20	103	194018	194120	244121	244223	50103	10	14	50	51	genome_sg_20	194017	<DUP>	SVTYPE=DUP;STRANDS=-+:56;SVLEN=50205;END=244222;CIPOS=-225,9;CIEND=-7,97;CIPOS95=-14,1;CIEND95=0,16;IMPRECISE;SU=56;PE=56;SR=0	GT:SU:PE:SR	56	56	0	genome_sg_20	194119	<DEL>	SVTYPE=DEL;STRANDS=+-:54;SVLEN=-50001;END=244120;CIPOS=-10,238;CIEND=-215,9;CIPOS95=-1,14;CIEND95=-12,0;IMPRECISE;SU=54;PE=54;SR=0	GT:SU:PE:SR	54	54	0
sg_93	104	148507	148610	198611	198714	50104	500208	0.67	52	genome_sg_93	106	148506	148611	198610	198715	50104	20	18	45	42	genome_sg_93	148505	<DUP>	SVTYPE=DUP;STRANDS=-+:49;SVLEN=50209;END=198714;CIPOS=-106,9;CIEND=-7,96;CIPOS95=-14,0;CIEND95=0,13;IMPRECISE;SU=49;PE=49;SR=0	GT:SU:PE:SR	49	49	0	genome_sg_93	148611	<DEL>	SVTYPE=DEL;STRANDS=+-:50;SVLEN=-49998;END=198609;CIPOS=-7,87;CIEND=-87,9;CIPOS95=-1,12;CIEND95=-12,1;IMPRECISE;SU=50;PE=50;SR=0	GT:SU:PE:SR	50	50	0
sg_116	104	180245	180348	230349	230452	50104	500208	0.64	61	genome_sg_116	104	180245	180348	230349	230452	50104	11	24	62	43	genome_sg_116	180243	<DUP>	SVTYPE=DUP;STRANDS=-+:54;SVLEN=50208;END=230451;CIPOS=-92,4;CIEND=-10,177;CIPOS95=-12,1;CIEND95=0,12;IMPRECISE;SU=54;PE=54;SR=0	GT:SU:PE:SR	54	54	0	genome_sg_116	180348	<DEL>	SVTYPE=DEL;STRANDS=+-:66;SVLEN=-49999;END=230347;CIPOS=-6,72;CIEND=-78,5;CIPOS95=-1,9;CIEND95=-10,1;IMPRECISE;SU=66;PE=66;SR=0	GT:SU:PE:SR	66	66	0
sg_151	104	107481	107584	157585	157688	50104	500208	0.4	47	genome_sg_151	104	107481	107584	157585	157688	50104	17	12	45	59	genome_sg_151	107480	<DUP>	SVTYPE=DUP;STRANDS=-+:64;SVLEN=50208;END=157688;CIPOS=-173,9;CIEND=-6,82;CIPOS95=-11,1;CIEND95=-1,11;IMPRECISE;SU=64;PE=64;SR=0	GT:SU:PE:SR	64	64	0	genome_sg_151	107584	<DEL>	SVTYPE=DEL;STRANDS=+-:49;SVLEN=-50000;END=157584;CIPOS=-9,102;CIEND=-93,8;CIPOS95=-1,16;CIEND95=-13,1;IMPRECISE;SU=49;PE=49;SR=0	GT:SU:PE:SR	49	49	0
sg_158	104	5743	5846	55847	55950	50104	500208	0.46	49	genome_sg_158	105	5742	5846	55846	55950	50104	12	14	52	55	genome_sg_158	5741	<DUP>	SVTYPE=DUP;STRANDS=-+:60;SVLEN=50208;END=55949;CIPOS=-50,9;CIEND=-10,251;CIPOS95=-11,1;CIEND95=0,14;IMPRECISE;SU=60;PE=60;SR=0	GT:SU:PE:SR	60	60	0	genome_sg_158	5846	<DEL>	SVTYPE=DEL;STRANDS=+-:58;SVLEN=-49999;END=55845;CIPOS=-7,90;CIEND=-236,9;CIPOS95=-1,13;CIEND95=-12,0;IMPRECISE;SU=58;PE=58;SR=0	GT:SU:PE:SR	58	58	0
sg_24	106	86434	86539	136540	136645	50106	500212	0.22	37	genome_sg_24	106	86434	86539	136540	136645	50106	13	14	58	60	genome_sg_24	86432	<DUP>	SVTYPE=DUP;STRANDS=-+:67;SVLEN=50213;END=136645;CIPOS=-243,9;CIEND=-10,69;CIPOS95=-11,1;CIEND95=-2,9;IMPRECISE;SU=67;PE=67;SR=0	GT:SU:PE:SR	67	67	0	genome_sg_24	86539	<DEL>	SVTYPE=DEL;STRANDS=+-:63;SVLEN=-50000;END=136539;CIPOS=-10,200;CIEND=-72,7;CIPOS95=-1,12;CIEND95=-9,0;IMPRECISE;SU=63;PE=63;SR=0	GT:SU:PE:SR	63	63	0
sg_94	106	96674	96779	146780	146885	50106	500212	0.7	50	genome_sg_94	106	96674	96779	146780	146885	50106	17	20	50	56	genome_sg_94	96673	<DUP>	SVTYPE=DUP;STRANDS=-+:61;SVLEN=50212;END=146885;CIPOS=-111,9;CIEND=-10,116;CIPOS95=-10,1;CIEND95=-1,11;IMPRECISE;SU=61;PE=61;SR=0	GT:SU:PE:SR	61	61	0	genome_sg_94	96779	<DEL>	SVTYPE=DEL;STRANDS=+-:55;SVLEN=-50000;END=146779;CIPOS=-10,80;CIEND=-222,9;CIPOS95=-1,14;CIEND95=-13,1;IMPRECISE;SU=55;PE=55;SR=0	GT:SU:PE:SR	55	55	0
sg_36	108	41079	41186	91187	91294	50108	500216	0.26	31	genome_sg_36	109	41079	41187	91187	91295	50108	14	9	54	45	genome_sg_36	41080	<DUP>	SVTYPE=DUP;STRANDS=-+:46;SVLEN=50214;END=91294;CIPOS=-46,9;CIEND=-10,89;CIPOS95=-11,4;CIEND95=-1,13;IMPRECISE;SU=46;PE=46;SR=0	GT:SU:PE:SR	46	46	0	genome_sg_36	41188	<DEL>	SVTYPE=DEL;STRANDS=+-:54;SVLEN=-49998;END=91186;CIPOS=-10,75;CIEND=-206,9;CIPOS95=-4,10;CIEND95=-14,2;IMPRECISE;SU=54;PE=54;SR=0	GT:SU:PE:SR	54	54	0
sg_160	109	14856	14964	64965	65073	50109	500218	0.52	50	genome_sg_160	109	14856	14964	64965	65073	50109	14	11	50	50	genome_sg_160	14855	<DUP>	SVTYPE=DUP;STRANDS=-+:56;SVLEN=50219;END=65074;CIPOS=-110,9;CIEND=-8,78;CIPOS95=-11,0;CIEND95=-2,11;IMPRECISE;SU=56;PE=56;SR=0	GT:SU:PE:SR	56	56	0	genome_sg_160	14966	<DEL>	SVTYPE=DEL;STRANDS=+-:55;SVLEN=-49998;END=64964;CIPOS=-10,80;CIEND=-99,4;CIPOS95=-2,11;CIEND95=-14,0;IMPRECISE;SU=55;PE=55;SR=0	GT:SU:PE:SR	55	55	0
sg_91	110	32445	32554	82555	82664	50110	500220	0.62	35	genome_sg_91	111	32444	32554	82554	82664	50110	10	11	63	58	genome_sg_91	32443	<DUP>	SVTYPE=DUP;STRANDS=-+:61;SVLEN=50221;END=82664;CIPOS=-129,9;CIEND=-7,83;CIPOS95=-10,3;CIEND95=-1,11;IMPRECISE;SU=61;PE=61;SR=0	GT:SU:PE:SR	61	61	0	genome_sg_91	32555	<DEL>	SVTYPE=DEL;STRANDS=+-:67;SVLEN=-49998;END=82553;CIPOS=-8,78;CIEND=-62,8;CIPOS95=-2,10;CIEND95=-7,1;IMPRECISE;SU=67;PE=67;SR=0	GT:SU:PE:SR	67	67	0
sg_152	112	123462	123573	173574	173685	50112	500224	0.5	35	genome_sg_152	113	123462	123574	173574	173686	50112	15	7	52	49	genome_sg_152	123461	<DUP>	SVTYPE=DUP;STRANDS=-+:50;SVLEN=50224;END=173685;CIPOS=-42,9;CIEND=-10,95;CIPOS95=-13,3;CIEND95=-2,13;IMPRECISE;SU=50;PE=50;SR=0	GT:SU:PE:SR	50	50	0	genome_sg_152	123572	<DEL>	SVTYPE=DEL;STRANDS=+-:57;SVLEN=-50001;END=173573;CIPOS=-10,73;CIEND=-97,4;CIPOS95=-4,10;CIEND95=-16,0;IMPRECISE;SU=57;PE=57;SR=0	GT:SU:PE:SR	57	57	0
sg_60	113	124096	124208	174209	174321	50113	500226	0.29	52	genome_sg_60	114	124095	124208	174208	174321	50113	16	14	58	57	genome_sg_60	124093	<DUP>	SVTYPE=DUP;STRANDS=-+:63;SVLEN=50227;END=174320;CIPOS=-89,4;CIEND=-10,170;CIPOS95=-12,1;CIEND95=-3,8;IMPRECISE;SU=63;PE=63;SR=0	GT:SU:PE:SR	63	63	0	genome_sg_60	124208	<DEL>	SVTYPE=DEL;STRANDS=+-:65;SVLEN=-49999;END=174207;CIPOS=-9,62;CIEND=-88,4;CIPOS95=-1,8;CIEND95=-11,0;IMPRECISE;SU=65;PE=65;SR=0	GT:SU:PE:SR	65	65	0
sg_89	115	86800	86914	136915	137029	50115	500230	0.52	42	genome_sg_89	118	86797	86914	136912	137029	50115	14	5	45	57	genome_sg_89	86799	<DUP>	SVTYPE=DUP;STRANDS=-+:63;SVLEN=50230;END=137029;CIPOS=-167,9;CIEND=-10,72;CIPOS95=-12,0;CIEND95=-1,9;IMPRECISE;SU=63;PE=63;SR=0	GT:SU:PE:SR	63	63	0	genome_sg_89	86897	<DEL>	SVTYPE=DEL;STRANDS=+-:49;SVLEN=-50017;END=136914;CIPOS=-10,45;CIEND=-94,5;CIPOS95=-3,15;CIEND95=-13,0;IMPRECISE;SU=49;PE=49;SR=0	GT:SU:PE:SR	49	49	0
sg_104	117	43674	43790	93791	93907	50117	500234	0.61	30	genome_sg_104	117	43674	43790	93791	93907	50117	7	6	52	50	genome_sg_104	43673	<DUP>	SVTYPE=DUP;STRANDS=-+:52;SVLEN=50233;END=93906;CIPOS=-209,9;CIEND=-10,82;CIPOS95=-15,3;CIEND95=-1,11;IMPRECISE;SU=52;PE=52;SR=0	GT:SU:PE:SR	52	52	0	genome_sg_104	43789	<DEL>	SVTYPE=DEL;STRANDS=+-:54;SVLEN=-50001;END=93790;CIPOS=-10,88;CIEND=-84,9;CIPOS95=-2,13;CIEND95=-11,2;IMPRECISE;SU=54;PE=54;SR=0	GT:SU:PE:SR	54	54	0
sg_4	118	178555	178672	228673	228790	50118	500236	0.46	38	genome_sg_4	121	178552	178672	228670	228790	50118	11	7	72	56	genome_sg_4	178554	<DUP>	SVTYPE=DUP;STRANDS=-+:58;SVLEN=50235;END=228789;CIPOS=-217,9;CIEND=-10,83;CIPOS95=-13,1;CIEND95=-1,12;IMPRECISE;SU=58;PE=58;SR=0	GT:SU:PE:SR	58	58	0	genome_sg_4	178671	<DEL>	SVTYPE=DEL;STRANDS=+-:75;SVLEN=-50000;END=228671;CIPOS=-6,68;CIEND=-37,9;CIPOS95=0,10;CIEND95=-9,1;IMPRECISE;SU=75;PE=75;SR=0	GT:SU:PE:SR	75	75	0
sg_132	119	178925	179043	229044	229162	50119	500238	0.59	38	genome_sg_132	119	178925	179043	229044	229162	50119	12	8	70	55	genome_sg_132	178929	<DUP>	SVTYPE=DUP;STRANDS=-+:55;SVLEN=50232;END=229161;CIPOS=-91,9;CIEND=-10,91;CIPOS95=-13,2;CIEND95=-2,12;IMPRECISE;SU=55;PE=55;SR=0	GT:SU:PE:SR	55	55	0	genome_sg_132	179042	<DEL>	SVTYPE=DEL;STRANDS=+-:73;SVLEN=-50001;END=229043;CIPOS=-5,76;CIEND=-196,9;CIPOS95=0,11;CIEND95=-9,0;IMPRECISE;SU=73;PE=73;SR=0	GT:SU:PE:SR	73	73	0
sg_86	120	85232	85351	135352	135471	50120	500240	0.74	31	genome_sg_86	121	85231	85351	135351	135471	50120	8	6	53	75	genome_sg_86	85233	<DUP>	SVTYPE=DUP;STRANDS=-+:75;SVLEN=50237;END=135470;CIPOS=-211,9;CIEND=-10,155;CIPOS95=-10,1;CIEND95=0,8;IMPRECISE;SU=75;PE=75;SR=0	GT:SU:PE:SR	75	75	0	genome_sg_86	85351	<DEL>	SVTYPE=DEL;STRANDS=+-:53;SVLEN=-49999;END=135350;CIPOS=-10,89;CIEND=-92,9;CIPOS95=-1,14;CIEND95=-13,4;IMPRECISE;SU=53;PE=53;SR=0	GT:SU:PE:SR	53	53	0
sg_75	121	77105	77225	127226	127346	50121	500242	0.22	23	genome_sg_75	123	77105	77227	127226	127348	50121	7	6	53	63	genome_sg_75	77098	<DUP>	SVTYPE=DUP;STRANDS=-+:64;SVLEN=50243;END=127341;CIPOS=-149,9;CIEND=-10,137;CIPOS95=-8,5;CIEND95=-2,10;IMPRECISE;SU=64;PE=64;SR=0	GT:SU:PE:SR	64	64	0	genome_sg_75	77228	<DEL>	SVTYPE=DEL;STRANDS=+-:54;SVLEN=-49997;END=127225;CIPOS=-10,180;CIEND=-92,9;CIPOS95=-4,11;CIEND95=-13,1;IMPRECISE;SU=54;PE=54;SR=0	GT:SU:PE:SR	54	54	0
sg_120	123	61967	62089	112090	112212	50123	500246	0.59	19	genome_sg_120	126	61964	62089	112086	112211	50122	5	5	59	59	genome_sg_120	61963	<DUP>	SVTYPE=DUP;STRANDS=-+:61;SVLEN=50251;END=112214;CIPOS=-82,9;CIEND=-10,72;CIPOS95=-11,2;CIEND95=-4,9;IMPRECISE;SU=61;PE=61;SR=0	GT:SU:PE:SR	61	61	0	genome_sg_120	62084	<DEL>	SVTYPE=DEL;STRANDS=+-:61;SVLEN=-50005;END=112089;CIPOS=-10,72;CIEND=-205,9;CIPOS95=-4,13;CIEND95=-9,4;IMPRECISE;SU=61;PE=61;SR=0	GT:SU:PE:SR	61	61	0
sg_126	123	129740	129862	179863	179985	50123	500246	0.49	28	genome_sg_126	123	129740	129862	179863	179985	50123	10	3	56	65	genome_sg_126	129738	<DUP>	SVTYPE=DUP;STRANDS=-+:70;SVLEN=50247;END=179985;CIPOS=-219,9;CIEND=-10,183;CIPOS95=-11,1;CIEND95=-1,9;IMPRECISE;SU=70;PE=70;SR=0	GT:SU:PE:SR	70	70	0	genome_sg_126	129857	<DEL>	SVTYPE=DEL;STRANDS=+-:60;SVLEN=-50004;END=179861;CIPOS=-10,79;CIEND=-78,5;CIPOS95=-1,11;CIEND95=-10,1;IMPRECISE;SU=60;PE=60;SR=0	GT:SU:PE:SR	60	60	0
sg_129	123	155615	155737	205738	205860	50123	500246	0.64	26	genome_sg_129	127	155611	155737	205734	205860	50123	5	10	47	77	genome_sg_129	155611	<DUP>	SVTYPE=DUP;STRANDS=-+:78;SVLEN=50249;END=205860;CIPOS=-217,9;CIEND=-10,67;CIPOS95=-7,3;CIEND95=-1,9;IMPRECISE;SU=78;PE=78;SR=0	GT:SU:PE:SR	78	78	0	genome_sg_129	155736	<DEL>	SVTYPE=DEL;STRANDS=+-:47;SVLEN=-49997;END=205733;CIPOS=-10,87;CIEND=-157,9;CIPOS95=-4,12;CIEND95=-13,1;IMPRECISE;SU=47;PE=47;SR=0	GT:SU:PE:SR	47	47	0
sg_145	124	35870	35993	85994	86117	50124	500248	0.47	34	genome_sg_145	126	35869	35994	85993	86118	50124	6	9	70	55	genome_sg_145	35869	<DUP>	SVTYPE=DUP;STRANDS=-+:55;SVLEN=50248;END=86117;CIPOS=-149,9;CIEND=-10,55;CIPOS95=-9,3;CIEND95=-1,15;IMPRECISE;SU=55;PE=55;SR=0	GT:SU:PE:SR	55	55	0	genome_sg_145	35993	<DEL>	SVTYPE=DEL;STRANDS=+-:70;SVLEN=-50004;END=85997;CIPOS=-6,80;CIEND=-157,9;CIPOS95=0,11;CIEND95=-9,1;IMPRECISE;SU=70;PE=70;SR=0	GT:SU:PE:SR	70	70	0
sg_87	125	127145	127269	177270	177394	50125	500250	0.37	23	genome_sg_87	125	127145	127269	177270	177394	50125	4	8	44	46	genome_sg_87	127142	<DUP>	SVTYPE=DUP;STRANDS=-+:51;SVLEN=50246;END=177388;CIPOS=-101,5;CIEND=-10,192;CIPOS95=-13,2;CIEND95=-4,13;IMPRECISE;SU=51;PE=51;SR=0	GT:SU:PE:SR	51	51	0	genome_sg_87	127251	<DEL>	SVTYPE=DEL;STRANDS=+-:45;SVLEN=-50018;END=177269;CIPOS=-10,99;CIEND=-107,9;CIPOS95=-4,15;CIEND95=-17,3;IMPRECISE;SU=45;PE=45;SR=0	GT:SU:PE:SR	45	45	0
sg_122	125	80817	80941	130942	131066	50125	500250	0.49	21	genome_sg_122	131	80814	80944	130940	131070	50126	6	3	63	60	genome_sg_122	80814	<DUP>	SVTYPE=DUP;STRANDS=-+:61;SVLEN=50251;END=131065;CIPOS=-135,9;CIEND=-10,214;CIPOS95=-12,1;CIEND95=-1,11;IMPRECISE;SU=61;PE=61;SR=0	GT:SU:PE:SR	61	61	0	genome_sg_122	80940	<DEL>	SVTYPE=DEL;STRANDS=+-:62;SVLEN=-50005;END=130945;CIPOS=-10,80;CIEND=-162,9;CIPOS95=-4,11;CIEND95=-10,2;IMPRECISE;SU=62;PE=62;SR=0	GT:SU:PE:SR	62	62	0
sg_150	127	31348	31474	81475	81601	50127	500254	0.46	22	genome_sg_150	127	31348	31474	81475	81601	50127	5	3	53	63	genome_sg_150	31347	<DUP>	SVTYPE=DUP;STRANDS=-+:66;SVLEN=50249;END=81596;CIPOS=-79,5;CIEND=-10,66;CIPOS95=-9,1;CIEND95=-1,8;IMPRECISE;SU=66;PE=66;SR=0	GT:SU:PE:SR	66	66	0	genome_sg_150	31465	<DEL>	SVTYPE=DEL;STRANDS=+-:55;SVLEN=-50009;END=81474;CIPOS=-10,76;CIEND=-98,9;CIPOS95=-4,10;CIEND95=-15,3;IMPRECISE;SU=55;PE=55;SR=0	GT:SU:PE:SR	55	55	0
sg_3	128	83158	83285	133286	133413	50128	500256	0.77	30	genome_sg_3	130	83157	83286	133285	133414	50128	7	7	53	58	genome_sg_3	83157	<DUP>	SVTYPE=DUP;STRANDS=-+:58;SVLEN=50252;END=133409;CIPOS=-115,9;CIEND=-10,92;CIPOS95=-10,4;CIEND95=-1,15;IMPRECISE;SU=58;PE=58;SR=0	GT:SU:PE:SR	58	58	0	genome_sg_3	83281	<DEL>	SVTYPE=DEL;STRANDS=+-:54;SVLEN=-50003;END=133284;CIPOS=-10,91;CIEND=-86,9;CIPOS95=-3,13;CIEND95=-11,1;IMPRECISE;SU=54;PE=54;SR=0	GT:SU:PE:SR	54	54	0
sg_73	129	78661	78789	128790	128918	50129	500258	0.34	20	genome_sg_73	132	78658	78789	128787	128918	50129	3	4	57	68	genome_sg_73	78657	<DUP>	SVTYPE=DUP;STRANDS=-+:68;SVLEN=50250;END=128907;CIPOS=-148,9;CIEND=-10,63;CIPOS95=-8,4;CIEND95=-4,10;IMPRECISE;SU=68;PE=68;SR=0	GT:SU:PE:SR	68	68	0	genome_sg_73	78778	<DEL>	SVTYPE=DEL;STRANDS=+-:60;SVLEN=-50008;END=128786;CIPOS=-10,79;CIEND=-131,9;CIPOS95=-3,10;CIEND95=-9,2;IMPRECISE;SU=60;PE=60;SR=0	GT:SU:PE:SR	60	60	0
sg_148	129	91348	91476	141477	141605	50129	500258	0.3	20	genome_sg_148	133	91348	91480	141477	141609	50129	3	6	64	61	genome_sg_148	91353	<DUP>	SVTYPE=DUP;STRANDS=-+:61;SVLEN=50251;END=141604;CIPOS=-83,9;CIEND=-10,73;CIPOS95=-12,2;CIEND95=-2,10;IMPRECISE;SU=61;PE=61;SR=0	GT:SU:PE:SR	61	61	0	genome_sg_148	91476	<DEL>	SVTYPE=DEL;STRANDS=+-:65;SVLEN=-49999;END=141475;CIPOS=-10,71;CIEND=-84,9;CIPOS95=-4,9;CIEND95=-12,4;IMPRECISE;SU=65;PE=65;SR=0	GT:SU:PE:SR	65	65	0
sg_106	130	150233	150362	200363	200492	50130	500260	0.46	23	genome_sg_106	136	150226	150361	200358	200493	50132	4	4	58	49	genome_sg_106	150232	<DUP>	SVTYPE=DUP;STRANDS=-+:49;SVLEN=50252;END=200484;CIPOS=-97,9;CIEND=-10,101;CIPOS95=-15,3;CIEND95=-1,12;IMPRECISE;SU=49;PE=49;SR=0	GT:SU:PE:SR	49	49	0	genome_sg_106	150343	<DEL>	SVTYPE=DEL;STRANDS=+-:59;SVLEN=-50019;END=200362;CIPOS=-10,210;CIEND=-219,9;CIPOS95=-2,13;CIEND95=-13,3;IMPRECISE;SU=59;PE=59;SR=0	GT:SU:PE:SR	59	59	0
sg_142	130	154596	154725	204726	204855	50130	500260	0.35	20	genome_sg_142	132	154594	154725	204724	204855	50130	3	3	58	42	genome_sg_142	154593	<DUP>	SVTYPE=DUP;STRANDS=-+:43;SVLEN=50260;END=204853;CIPOS=-94,9;CIEND=-10,74;CIPOS95=-16,1;CIEND95=-3,15;IMPRECISE;SU=43;PE=43;SR=0	GT:SU:PE:SR	43	43	0	genome_sg_142	154722	<DEL>	SVTYPE=DEL;STRANDS=+-:58;SVLEN=-50003;END=204725;CIPOS=-10,78;CIEND=-169,9;CIPOS95=-4,10;CIEND95=-12,1;IMPRECISE;SU=58;PE=58;SR=0	GT:SU:PE:SR	58	58	0
sg_146	131	106661	106791	156792	156922	50131	500262	0.48	21	genome_sg_146	134	106658	106791	156789	156922	50131	9	2	59	49	genome_sg_146	106659	<DUP>	SVTYPE=DUP;STRANDS=-+:49;SVLEN=50259;END=156918;CIPOS=-88,9;CIEND=-10,173;CIPOS95=-11,3;CIEND95=-1,16;IMPRECISE;SU=49;PE=49;SR=0	GT:SU:PE:SR	49	49	0	genome_sg_146	106787	<DEL>	SVTYPE=DEL;STRANDS=+-:59;SVLEN=-50008;END=156795;CIPOS=-10,80;CIEND=-232,9;CIPOS95=-2,10;CIEND95=-11,2;IMPRECISE;SU=59;PE=59;SR=0	GT:SU:PE:SR	59	59	0
sg_50	132	163945	164076	214077	214208	50132	500264	0.5	17	genome_sg_50	132	163945	164076	214077	214208	50132	5	4	75	52	genome_sg_50	163950	<DUP>	SVTYPE=DUP;STRANDS=-+:52;SVLEN=50257;END=214207;CIPOS=-104,8;CIEND=-10,80;CIPOS95=-16,1;CIEND95=-4,11;IMPRECISE;SU=52;PE=52;SR=0	GT:SU:PE:SR	52	52	0	genome_sg_50	164073	<DEL>	SVTYPE=DEL;STRANDS=+-:75;SVLEN=-50005;END=214078;CIPOS=-10,63;CIEND=-72,9;CIPOS95=-2,8;CIEND95=-10,1;IMPRECISE;SU=75;PE=75;SR=0	GT:SU:PE:SR	75	75	0
sg_114	132	96775	96906	146907	147038	50132	500264	0.75	18	genome_sg_114	133	96774	96906	146906	147038	50132	5	4	64	57	genome_sg_114	96778	<DUP>	SVTYPE=DUP;STRANDS=-+:57;SVLEN=50253;END=147031;CIPOS=-79,9;CIEND=-8,46;CIPOS95=-11,1;CIEND95=-1,10;IMPRECISE;SU=57;PE=57;SR=0	GT:SU:PE:SR	57	57	0	genome_sg_114	96905	<DEL>	SVTYPE=DEL;STRANDS=+-:64;SVLEN=-50001;END=146906;CIPOS=-10,224;CIEND=-69,9;CIPOS95=-4,10;CIEND95=-9,3;IMPRECISE;SU=64;PE=64;SR=0	GT:SU:PE:SR	64	64	0
sg_10	133	10972	11104	61105	61237	50133	500266	0.62	19	genome_sg_10	133	10972	11104	61105	61237	50133	1	1	66	57	genome_sg_10	10984	<DUP>	SVTYPE=DUP;STRANDS=-+:57;SVLEN=50245;END=61229;CIPOS=-142,9;CIEND=-10,88;CIPOS95=-11,2;CIEND95=-2,13;IMPRECISE;SU=57;PE=57;SR=0	GT:SU:PE:SR	57	57	0	genome_sg_10	11098	<DEL>	SVTYPE=DEL;STRANDS=+-:67;SVLEN=-50005;END=61103;CIPOS=-10,67;CIEND=-76,9;CIPOS95=-3,8;CIEND95=-10,3;IMPRECISE;SU=67;PE=67;SR=0	GT:SU:PE:SR	67	67	0
sg_79	133	67555	67687	117688	117820	50133	500266	0.67	23	genome_sg_79	135	67553	67687	117686	117820	50133	2	4	54	48	genome_sg_79	67558	<DUP>	SVTYPE=DUP;STRANDS=-+:48;SVLEN=50253;END=117811;CIPOS=-85,9;CIEND=-10,99;CIPOS95=-10,4;CIEND95=-3,15;IMPRECISE;SU=48;PE=48;SR=0	GT:SU:PE:SR	48	48	0	genome_sg_79	67675	<DEL>	SVTYPE=DEL;STRANDS=+-:55;SVLEN=-50009;END=117684;CIPOS=-10,218;CIEND=-203,9;CIPOS95=-2,14;CIEND95=-11,2;IMPRECISE;SU=55;PE=55;SR=0	GT:SU:PE:SR	55	55	0
sg_112	133	96277	96409	146410	146542	50133	500266	0.34	17	genome_sg_112	134	96276	96409	146409	146542	50133	4	2	63	61	genome_sg_112	96279	<DUP>	SVTYPE=DUP;STRANDS=-+:61;SVLEN=50255;END=146534;CIPOS=-94,9;CIEND=-10,78;CIPOS95=-13,1;CIEND95=-1,11;IMPRECISE;SU=61;PE=61;SR=0	GT:SU:PE:SR	61	61	0	genome_sg_112	96406	<DEL>	SVTYPE=DEL;STRANDS=+-:63;SVLEN=-50010;END=146416;CIPOS=-10,72;CIEND=-174,9;CIPOS95=-2,9;CIEND95=-11,2;IMPRECISE;SU=63;PE=63;SR=0	GT:SU:PE:SR	63	63	0
sg_143	133	78322	78454	128455	128587	50133	500266	0.39	21	genome_sg_143	133	78322	78454	128455	128587	50133	5	3	53	56	genome_sg_143	78324	<DUP>	SVTYPE=DUP;STRANDS=-+:56;SVLEN=50252;END=128576;CIPOS=-85,9;CIEND=-10,79;CIPOS95=-12,1;CIEND95=-1,10;IMPRECISE;SU=56;PE=56;SR=0	GT:SU:PE:SR	56	56	0	genome_sg_143	78449	<DEL>	SVTYPE=DEL;STRANDS=+-:53;SVLEN=-50013;END=128462;CIPOS=-10,202;CIEND=-84,9;CIPOS95=-2,14;CIEND95=-10,2;IMPRECISE;SU=53;PE=53;SR=0	GT:SU:PE:SR	53	53	0
sg_21	134	22387	22520	72521	72654	50134	500268	0.22	14	genome_sg_21	134	22387	22520	72521	72654	50134	1	1	62	55	genome_sg_21	22386	<DUP>	SVTYPE=DUP;STRANDS=-+:56;SVLEN=50254;END=72640;CIPOS=-103,9;CIEND=-10,66;CIPOS95=-10,4;CIEND95=-3,14;IMPRECISE;SU=56;PE=56;SR=0	GT:SU:PE:SR	56	56	0	genome_sg_21	22512	<DEL>	SVTYPE=DEL;STRANDS=+-:62;SVLEN=-50010;END=72522;CIPOS=-10,71;CIEND=-81,9;CIPOS95=-4,8;CIEND95=-10,2;IMPRECISE;SU=62;PE=62;SR=0	GT:SU:PE:SR	62	62	0
sg_37	136	35329	35464	85465	85600	50136	500272	0.69	15	genome_sg_37	140	35325	35464	85462	85601	50137	0	1	60	71	genome_sg_37	35332	<DUP>	SVTYPE=DUP;STRANDS=-+:71;SVLEN=50258;END=85590;CIPOS=-181,9;CIEND=-10,132;CIPOS95=-8,3;CIEND95=-2,10;IMPRECISE;SU=71;PE=71;SR=0	GT:SU:PE:SR	71	71	0	genome_sg_37	35460	<DEL>	SVTYPE=DEL;STRANDS=+-:60;SVLEN=-50014;END=85474;CIPOS=-10,92;CIEND=-81,9;CIPOS95=-3,13;CIEND95=-11,2;IMPRECISE;SU=60;PE=60;SR=0	GT:SU:PE:SR	60	60	0
sg_69	136	127060	127195	177196	177331	50136	500272	0.37	15	genome_sg_69	139	127059	127197	177195	177333	50136	1	1	50	51	genome_sg_69	127059	<DUP>	SVTYPE=DUP;STRANDS=-+:51;SVLEN=50261;END=177320;CIPOS=-170,9;CIEND=-10,192;CIPOS95=-11,3;CIEND95=-4,11;IMPRECISE;SU=51;PE=51;SR=0	GT:SU:PE:SR	51	51	0	genome_sg_69	127180	<DEL>	SVTYPE=DEL;STRANDS=+-:50;SVLEN=-50019;END=177199;CIPOS=-10,98;CIEND=-99,7;CIPOS95=-4,14;CIEND95=-14,2;IMPRECISE;SU=50;PE=50;SR=0	GT:SU:PE:SR	50	50	0
sg_78	136	82148	82283	132284	132419	50136	500272	0.22	19	genome_sg_78	-	82404	-	132379	-	49975	0	0	44	55	genome_sg_78	82148	<DUP>	SVTYPE=DUP;STRANDS=-+:55;SVLEN=50262;END=132410;CIPOS=-259,9;CIEND=-10,238;CIPOS95=-14,3;CIEND95=-1,13;IMPRECISE;SU=55;PE=55;SR=0	GT:SU:PE:SR	55	55	0	genome_sg_78	82268	<DEL>	SVTYPE=DEL;STRANDS=+-:44;SVLEN=-50015;END=132283;CIPOS=-10,102;CIEND=-28,9;CIPOS95=-3,15;CIEND95=-14,2;IMPRECISE;SU=44;PE=44;SR=0	GT:SU:PE:SR	44	44	0
sg_66	137	120817	120953	170954	171090	50137	500274	0.71	15	genome_sg_66	137	120817	120953	170954	171090	50137	2	0	44	37	genome_sg_66	120825	<DUP>	SVTYPE=DUP;STRANDS=-+:37;SVLEN=50259;END=171084;CIPOS=-119,9;CIEND=-10,209;CIPOS95=-17,2;CIEND95=-3,19;IMPRECISE;SU=37;PE=37;SR=0	GT:SU:PE:SR	37	37	0	genome_sg_66	120947	<DEL>	SVTYPE=DEL;STRANDS=+-:44;SVLEN=-50015;END=170962;CIPOS=-10,209;CIEND=-98,9;CIPOS95=-4,13;CIEND95=-13,4;IMPRECISE;SU=44;PE=44;SR=0	GT:SU:PE:SR	44	44	0
sg_35	141	170207	170347	220348	220488	50141	500282	0.72	18	genome_sg_35	-	170593	-	220194	-	49601	0	0	54	60	genome_sg_35	170214	<DUP>	SVTYPE=DUP;STRANDS=-+:60;SVLEN=50242;END=220456;CIPOS=-88,9;CIEND=-10,234;CIPOS95=-13,2;CIEND95=-4,11;IMPRECISE;SU=60;PE=60;SR=0	GT:SU:PE:SR	60	60	0	genome_sg_35	170332	<DEL>	SVTYPE=DEL;STRANDS=+-:54;SVLEN=-50030;END=220362;CIPOS=-10,172;CIEND=-215,9;CIPOS95=-2,14;CIEND95=-13,4;IMPRECISE;SU=54;PE=54;SR=0	GT:SU:PE:SR	54	54	0
sg_119	142	189884	190025	240026	240167	50142	500284	0.29	20	genome_sg_119	-	190193	-	240183	-	49990	0	0	53	71	genome_sg_119	189895	<DUP>	SVTYPE=DUP;STRANDS=-+:71;SVLEN=50263;END=240158;CIPOS=-217,9;CIEND=-10,69;CIPOS95=-8,3;CIEND95=-4,9;IMPRECISE;SU=71;PE=71;SR=0	GT:SU:PE:SR	71	71	0	genome_sg_119	190011	<DEL>	SVTYPE=DEL;STRANDS=+-:53;SVLEN=-50027;END=240038;CIPOS=-10,93;CIEND=-123,9;CIPOS95=-3,13;CIEND95=-11,4;IMPRECISE;SU=53;PE=53;SR=0	GT:SU:PE:SR	53	53	0
sg_51	144	40941	41084	91085	91228	50144	500288	0.64	17	genome_sg_51	-	41266	-	91184	-	49918	0	0	52	58	genome_sg_51	40958	<DUP>	SVTYPE=DUP;STRANDS=-+:59;SVLEN=50261;END=91219;CIPOS=-207,9;CIEND=-10,88;CIPOS95=-10,1;CIEND95=-3,14;IMPRECISE;SU=59;PE=59;SR=0	GT:SU:PE:SR	59	59	0	genome_sg_51	41076	<DEL>	SVTYPE=DEL;STRANDS=+-:52;SVLEN=-50027;END=91103;CIPOS=-10,74;CIEND=-80,9;CIPOS95=-3,11;CIEND95=-11,2;IMPRECISE;SU=52;PE=52;SR=0	GT:SU:PE:SR	52	52	0
sg_6	145	160930	161074	211075	211219	50145	500290	0.74	17	genome_sg_6	-	161349	-	210896	-	49547	0	0	54	59	genome_sg_6	160935	<DUP>	SVTYPE=DUP;STRANDS=-+:59;SVLEN=50267;END=211202;CIPOS=-83,9;CIEND=-10,205;CIPOS95=-10,4;CIEND95=-3,12;IMPRECISE;SU=59;PE=59;SR=0	GT:SU:PE:SR	59	59	0	genome_sg_6	161056	<DEL>	SVTYPE=DEL;STRANDS=+-:54;SVLEN=-50025;END=211081;CIPOS=-10,220;CIEND=-82,9;CIPOS95=-2,14;CIEND95=-11,2;IMPRECISE;SU=54;PE=54;SR=0	GT:SU:PE:SR	54	54	0
sg_7	146	109700	109845	159846	159991	50146	500292	0.59	21	genome_sg_7	-	110018	-	159781	-	49763	0	0	55	46	genome_sg_7	109713	<DUP>	SVTYPE=DUP;STRANDS=-+:46;SVLEN=50263;END=159976;CIPOS=-210,9;CIEND=-10,105;CIPOS95=-12,4;CIEND95=-2,17;IMPRECISE;SU=46;PE=46;SR=0	GT:SU:PE:SR	46	46	0	genome_sg_7	109826	<DEL>	SVTYPE=DEL;STRANDS=+-:55;SVLEN=-50032;END=159858;CIPOS=-10,89;CIEND=-155,9;CIPOS95=-3,12;CIEND95=-11,2;IMPRECISE;SU=55;PE=55;SR=0	GT:SU:PE:SR	55	55	0
sg_12	146	68828	68973	118974	119119	50146	500292	0.39	25	genome_sg_12	-	69196	-	119017	-	49821	0	0	68	46	genome_sg_12	68847	<DUP>	SVTYPE=DUP;STRANDS=-+:46;SVLEN=50249;END=119096;CIPOS=-166,9;CIEND=-10,99;CIPOS95=-15,3;CIEND95=-1,14;IMPRECISE;SU=46;PE=46;SR=0	GT:SU:PE:SR	46	46	0	genome_sg_12	68961	<DEL>	SVTYPE=DEL;STRANDS=+-:68;SVLEN=-50033;END=118994;CIPOS=-10,68;CIEND=-76,9;CIPOS95=-3,10;CIEND95=-11,4;IMPRECISE;SU=68;PE=68;SR=0	GT:SU:PE:SR	68	68	0
sg_80	146	30962	31107	81108	81253	50146	500292	0.26	15	genome_sg_80	-	31320	-	81029	-	49709	0	0	60	61	genome_sg_80	30980	<DUP>	SVTYPE=DUP;STRANDS=-+:61;SVLEN=50264;END=81244;CIPOS=-175,9;CIEND=-10,72;CIPOS95=-10,2;CIEND95=-3,9;IMPRECISE;SU=61;PE=61;SR=0	GT:SU:PE:SR	61	61	0	genome_sg_80	31098	<DEL>	SVTYPE=DEL;STRANDS=+-:60;SVLEN=-50029;END=81127;CIPOS=-10,88;CIEND=-90,9;CIPOS95=-2,14;CIEND95=-14,4;IMPRECISE;SU=60;PE=60;SR=0	GT:SU:PE:SR	60	60	0
sg_101	146	87336	87481	137482	137627	50146	500292	0.73	17	genome_sg_101	-	87649	-	137524	-	49875	0	0	43	64	genome_sg_101	87354	<DUP>	SVTYPE=DUP;STRANDS=-+:64;SVLEN=50258;END=137612;CIPOS=-84,8;CIEND=-10,113;CIPOS95=-13,2;CIEND95=-2,9;IMPRECISE;SU=64;PE=64;SR=0	GT:SU:PE:SR	64	64	0	genome_sg_101	87465	<DEL>	SVTYPE=DEL;STRANDS=+-:43;SVLEN=-50032;END=137497;CIPOS=-10,91;CIEND=-119,8;CIPOS95=-2,13;CIEND95=-21,3;IMPRECISE;SU=43;PE=43;SR=0	GT:SU:PE:SR	43	43	0
sg_47	149	167081	167229	217230	217378	50149	500298	0.43	23	genome_sg_47	-	167465	-	217255	-	49790	0	0	53	52	genome_sg_47	167099	<DUP>	SVTYPE=DUP;STRANDS=-+:52;SVLEN=50256;END=217355;CIPOS=-90,8;CIEND=-10,88;CIPOS95=-11,1;CIEND95=-2,13;IMPRECISE;SU=52;PE=52;SR=0	GT:SU:PE:SR	52	52	0	genome_sg_47	167211	<DEL>	SVTYPE=DEL;STRANDS=+-:53;SVLEN=-50039;END=217250;CIPOS=-10,115;CIEND=-91,9;CIPOS95=-4,11;CIEND95=-12,3;IMPRECISE;SU=53;PE=53;SR=0	GT:SU:PE:SR	53	53	0
sg_90	150	179165	179314	229315	229464	50150	500300	0.78	15	genome_sg_90	-	179475	-	229202	-	49727	0	0	47	62	genome_sg_90	179183	<DUP>	SVTYPE=DUP;STRANDS=-+:62;SVLEN=50259;END=229442;CIPOS=-223,9;CIEND=-10,83;CIPOS95=-12,4;CIEND95=-2,13;IMPRECISE;SU=62;PE=62;SR=0	GT:SU:PE:SR	62	62	0	genome_sg_90	179290	<DEL>	SVTYPE=DEL;STRANDS=+-:47;SVLEN=-50043;END=229333;CIPOS=-10,112;CIEND=-96,9;CIPOS95=-2,18;CIEND95=-14,3;IMPRECISE;SU=47;PE=47;SR=0	GT:SU:PE:SR	47	47	0
sg_25	151	182716	182866	232867	233017	50151	500302	0.59	12	genome_sg_25	-	183117	-	232706	-	49589	0	0	57	54	genome_sg_25	182733	<DUP>	SVTYPE=DUP;STRANDS=-+:54;SVLEN=50268;END=233001;CIPOS=-131,9;CIEND=-10,87;CIPOS95=-11,1;CIEND95=-2,12;IMPRECISE;SU=54;PE=54;SR=0	GT:SU:PE:SR	54	54	0	genome_sg_25	182850	<DEL>	SVTYPE=DEL;STRANDS=+-:57;SVLEN=-50033;END=232883;CIPOS=-10,171;CIEND=-222,9;CIPOS95=-4,11;CIEND95=-11,1;IMPRECISE;SU=57;PE=57;SR=0	GT:SU:PE:SR	57	57	0
sg_18	152	146056	146207	196208	196359	50152	500304	0.27	16	genome_sg_18	-	146537	-	196354	-	49817	0	0	45	58	genome_sg_18	146069	<DUP>	SVTYPE=DUP;STRANDS=-+:58;SVLEN=50263;END=196332;CIPOS=-47,9;CIEND=-10,82;CIPOS95=-9,1;CIEND95=-2,12;IMPRECISE;SU=58;PE=58;SR=0	GT:SU:PE:SR	58	58	0	genome_sg_18	146179	<DEL>	SVTYPE=DEL;STRANDS=+-:45;SVLEN=-50042;END=196221;CIPOS=-10,148;CIEND=-210,9;CIPOS95=-4,15;CIEND95=-14,4;IMPRECISE;SU=45;PE=45;SR=0	GT:SU:PE:SR	45	45	0
sg_68	152	193761	193912	243913	244064	50152	500304	0.28	16	genome_sg_68	-	194102	-	243928	-	49826	0	0	61	60	genome_sg_68	193774	<DUP>	SVTYPE=DUP;STRANDS=-+:60;SVLEN=50268;END=244042;CIPOS=-187,9;CIEND=-9,55;CIPOS95=-9,2;CIEND95=-2,11;IMPRECISE;SU=60;PE=60;SR=0	GT:SU:PE:SR	60	60	0	genome_sg_68	193891	<DEL>	SVTYPE=DEL;STRANDS=+-:61;SVLEN=-50036;END=243927;CIPOS=-10,120;CIEND=-83,9;CIPOS95=-2,11;CIEND95=-11,4;IMPRECISE;SU=61;PE=61;SR=0	GT:SU:PE:SR	61	61	0
sg_38	153	99005	99157	149158	149310	50153	500306	0.63	14	genome_sg_38	-	99336	-	148965	-	49629	0	0	61	43	genome_sg_38	99038	<DUP>	SVTYPE=DUP;STRANDS=-+:43;SVLEN=50257;END=149295;CIPOS=-106,9;CIEND=-10,111;CIPOS95=-16,3;CIEND95=-3,17;IMPRECISE;SU=43;PE=43;SR=0	GT:SU:PE:SR	43	43	0	genome_sg_38	99137	<DEL>	SVTYPE=DEL;STRANDS=+-:61;SVLEN=-50046;END=149183;CIPOS=-10,93;CIEND=-85,9;CIPOS95=-3,15;CIEND95=-11,2;IMPRECISE;SU=61;PE=61;SR=0	GT:SU:PE:SR	61	61	0
sg_59	153	115497	115649	165650	165802	50153	500306	0.32	12	genome_sg_59	-	115911	-	165615	-	49704	0	0	38	60	genome_sg_59	115518	<DUP>	SVTYPE=DUP;STRANDS=-+:60;SVLEN=50263;END=165781;CIPOS=-122,9;CIEND=-10,76;CIPOS95=-13,1;CIEND95=-3,10;IMPRECISE;SU=60;PE=60;SR=0	GT:SU:PE:SR	60	60	0	genome_sg_59	115627	<DEL>	SVTYPE=DEL;STRANDS=+-:38;SVLEN=-50047;END=165674;CIPOS=-10,110;CIEND=-125,9;CIPOS95=-3,17;CIEND95=-22,3;IMPRECISE;SU=38;PE=38;SR=0	GT:SU:PE:SR	38	38	0
sg_44	154	46109	46262	96263	96416	50154	500308	0.24	24	genome_sg_44	-	46450	-	96238	-	49788	0	0	52	47	genome_sg_44	46127	<DUP>	SVTYPE=DUP;STRANDS=-+:47;SVLEN=50259;END=96386;CIPOS=-97,9;CIEND=-10,196;CIPOS95=-14,3;CIEND95=-1,15;IMPRECISE;SU=47;PE=47;SR=0	GT:SU:PE:SR	47	47	0	genome_sg_44	46231	<DEL>	SVTYPE=DEL;STRANDS=+-:52;SVLEN=-50049;END=96280;CIPOS=-10,82;CIEND=-103,9;CIPOS95=-4,12;CIEND95=-17,1;IMPRECISE;SU=52;PE=52;SR=0	GT:SU:PE:SR	52	52	0
sg_2	155	76944	77098	127099	127253	50155	500310	0.56	17	genome_sg_2	-	77328	-	126912	-	49584	0	0	67	63	genome_sg_2	76965	<DUP>	SVTYPE=DUP;STRANDS=-+:63;SVLEN=50263;END=127228;CIPOS=-76,9;CIEND=-10,88;CIPOS95=-10,2;CIEND95=-2,14;IMPRECISE;SU=63;PE=63;SR=0	GT:SU:PE:SR	63	63	0	genome_sg_2	77070	<DEL>	SVTYPE=DEL;STRANDS=+-:67;SVLEN=-50052;END=127122;CIPOS=-10,205;CIEND=-89,9;CIPOS95=-1,10;CIEND95=-12,3;IMPRECISE;SU=67;PE=67;SR=0	GT:SU:PE:SR	67	67	0
sg_33	156	129118	129273	179274	179429	50156	500312	0.33	9	genome_sg_33	-	129456	-	179204	-	49748	0	0	53	51	genome_sg_33	129132	<DUP>	SVTYPE=DUP;STRANDS=-+:51;SVLEN=50272;END=179404;CIPOS=-191,9;CIEND=-10,93;CIPOS95=-13,1;CIEND95=-1,15;IMPRECISE;SU=51;PE=51;SR=0	GT:SU:PE:SR	51	51	0	genome_sg_33	129244	<DEL>	SVTYPE=DEL;STRANDS=+-:53;SVLEN=-50046;END=179290;CIPOS=-9,103;CIEND=-132,9;CIPOS95=-1,18;CIEND95=-12,4;IMPRECISE;SU=53;PE=53;SR=0	GT:SU:PE:SR	53	53	0
sg_95	156	92286	92441	142442	142597	50156	500312	0.61	15	genome_sg_95	-	92588	-	142307	-	49719	0	0	44	50	genome_sg_95	92309	<DUP>	SVTYPE=DUP;STRANDS=-+:50;SVLEN=50257;END=142566;CIPOS=-97,9;CIEND=-10,95;CIPOS95=-15,2;CIEND95=-4,15;IMPRECISE;SU=50;PE=50;SR=0	GT:SU:PE:SR	50	50	0	genome_sg_95	92415	<DEL>	SVTYPE=DEL;STRANDS=+-:44;SVLEN=-50057;END=142472;CIPOS=-10,208;CIEND=-203,9;CIPOS95=-3,14;CIEND95=-17,3;IMPRECISE;SU=44;PE=44;SR=0	GT:SU:PE:SR	44	44	0
sg_137	156	57653	57808	107809	107964	50156	500312	0.35	12	genome_sg_137	-	57972	-	107476	-	49504	0	0	44	48	genome_sg_137	57672	<DUP>	SVTYPE=DUP;STRANDS=-+:48;SVLEN=50260;END=107932;CIPOS=-215,9;CIEND=-10,91;CIPOS95=-15,2;CIEND95=-2,13;IMPRECISE;SU=48;PE=48;SR=0	GT:SU:PE:SR	48	48	0	genome_sg_137	57770	<DEL>	SVTYPE=DEL;STRANDS=+-:44;SVLEN=-50062;END=107832;CIPOS=-10,117;CIEND=-236,9;CIPOS95=-2,21;CIEND95=-15,2;IMPRECISE;SU=44;PE=44;SR=0	GT:SU:PE:SR	44	44	0
sg_58	158	194098	194255	244256	244413	50158	500316	0.24	17	genome_sg_58	-	194421	-	244557	-	50136	0	0	44	58	genome_sg_58	194119	<DUP>	SVTYPE=DUP;STRANDS=-+:58;SVLEN=50261;END=244380;CIPOS=-213,9;CIEND=-10,88;CIPOS95=-13,2;CIEND95=-1,16;IMPRECISE;SU=58;PE=58;SR=0	GT:SU:PE:SR	58	58	0	genome_sg_58	194222	<DEL>	SVTYPE=DEL;STRANDS=+-:44;SVLEN=-50057;END=244279;CIPOS=-10,106;CIEND=-236,9;CIPOS95=-2,17;CIEND95=-15,2;IMPRECISE;SU=44;PE=44;SR=0	GT:SU:PE:SR	44	44	0
sg_46	159	58880	59038	109039	109197	50159	500318	0.44	22	genome_sg_46	-	59146	-	108855	-	49709	0	0	58	46	genome_sg_46	58910	<DUP>	SVTYPE=DUP;STRANDS=-+:46;SVLEN=50252;END=109162;CIPOS=-279,9;CIEND=-10,91;CIPOS95=-18,3;CIEND95=-4,14;IMPRECISE;SU=46;PE=46;SR=0	GT:SU:PE:SR	46	46	0	genome_sg_46	59008	<DEL>	SVTYPE=DEL;STRANDS=+-:58;SVLEN=-50058;END=109066;CIPOS=-10,78;CIEND=-78,9;CIPOS95=-2,11;CIEND95=-13,1;IMPRECISE;SU=58;PE=58;SR=0	GT:SU:PE:SR	58	58	0

## Sheet: Table S4    
Table S4. Prediction of known active prophages in representative strains by Prophage Tracer
Strain	SRA accession No.	Prophage	contig	attL_start	attL_end	attR_start	attR_end	prophage_size	SR_evidence_attB	SR_evidence_attP	DRP_evidence_attB	DRP_evidence_attP
Pseudomonas aeruginosa PAO1	SRR11288322	Pf4	NC_002516.2	785288	785336	797699	797747	12411	0	2	0	1
Shewanella oneidensis MR-1 4°C	PRJNA682846	CP4So	NC_004347.2	1501853	1501946	1538064	1538157	36211	5	0	2	1
		LambdaSo	NC_004347.2	3074594	3074605	3126435	3126446	51841	6	47	1	10
Shewanella oneidensis MR-1 30°C	PRJNA682846	LambdaSo	NC_004347.2	3074594	3074605	3126435	3126446	51841	0	20	0	1
Escherichia coli K-12	ERR2576834	rac	NZ_CP009273.1	1406156	1406198	1429216	1429258	23060	0	2	0	1
Listeria monocytogenes 10403S	SRR10323788	Φ10403S	NC_017544.1	2319845	2319847	2357456	2357458	37611	0	5	0	0
	SRR10323789		NC_017544.1	2319845	2319847	2357456	2357458	37611	0	2	0	0
	SRR7873594		NC_017544.1	2319845	2319847	2357456	2357458	37611	23	0	0	0
	SRR9115405		NC_017544.1	2319845	2319847	2357456	2357458	37611	0	2	0	0
	SRR9115406		NC_017544.1	2319845	2319847	2357456	2357458	37611	0	3	0	0

## Sheet: Table S5  
Table S5. Full table of Table 2. Full outputs of Prophage Tracer, LUMPY, PHASTER and Prophage Hunter.
Strain	Prophage Tracer output											LUMPY output										PHASTER output																	Prophage Hunter output
SCSIO_43205	prophage_candidate	contig	attL_start	attL_end	attR_strat	attR_end	prophage_size	SR_evidence_attB	SR_evidence_attP	DRP_evidence_attB	DRP_evidence_attP	#CHROM	POS	ID	REF	ALT	QUAL	FILTER	INFO	FORMAT	sample	REGION	REGION_LENGTH	COMPLETENESS(score)	SPECIFIC_KEYWORD	REGION_POSITION	TRNA_NUM	TOTAL_PROTEIN_NUM	PHAGE_HIT_PROTEIN_NUM	HYPOTHETICAL_PROTEIN_NUM	PHAGE+HYPO_PROTEIN_PERCENTAGE	BACTERIAL_PROTEIN_NUM	ATT_SITE_SHOWUP	PHAGE_SPECIES_NUM	MOST_COMMON_PHAGE_NAME(hit_genes_count)	FIRST_MOST_COMMON_PHAGE_NUM	FIRST_MOST_COMMON_PHAGE_PERCENTAGE	GC_PERCENTAGE	Candidate ID	Sequence ID	Start	End	Length	Category	Score	Closest phage	Gene number
	candidate_1	SCSIO_43205	1888722	1888741	1936851	1936870	48129	0	83	0	17	SCSIO_43205	43999	1	N	<DEL>	.	.	SVTYPE=DEL;STRANDS=+-:4;SVLEN=-397;END=44396;CIPOS=-10,347;CIEND=-396,9;CIPOS95=-2,130;CIEND95=-155,2;IMPRECISE;SU=4;PE=4;SR=0	GT:SU:PE:SR	./.:4:4:0	---------------------------------------------------------------------------------------------------------------------------------------------------------------------------------------------------------------------------------------------------------------																	Candidate_1	SCSIO_43205	30090	52181	22092	Inactive	0.11	Pseudomonas phage phi297	24
												SCSIO_43205	180927	2	N	<DEL>	.	.	SVTYPE=DEL;STRANDS=+-:4;SVLEN=-337;END=181264;CIPOS=-10,335;CIEND=-336,9;CIPOS95=-2,136;CIEND95=-136,2;IMPRECISE;SU=4;PE=4;SR=0	GT:SU:PE:SR	./.:4:4:0	1	19.9Kb	questionable(70)	tail,head,terminase	1895962-1915899	0	28	15	13	1	0	no	10	PHAGE_Rhizob_RHEph06_NC_027296(6),PHAGE_Pseudo_phiPSA1_NC_024365(4),PHAGE_Klebsi_JD001_NC_020204(2),PHAGE_Gordon_UmaThurman_NC_031249(2),PHAGE_Entero_JenP1_NC_029028(2),PHAGE_Mycoba_Florinda_NC_028889(2),PHAGE_Entero_JenP2_NC_028997(2),PHAGE_Mycoba_Brocalys_NC_031262(2),PHAGE_Idioma_1N2_2_NC_025439(1),PHAGE_Pseudo_DL60_NC_028745(1),PHAGE_Vibrio_SHOU24_NC_023569(1),PHAGE_Shewan_Spp001_NC_023594(1)…	4	0.2142	0.5798	Candidate_2	SCSIO_43205	44112	70908	26797	Inactive	0.19	Rhizobium phage vB_RleM_P10VF	30
												SCSIO_43205	191662	3	N	<DEL>	.	.	SVTYPE=DEL;STRANDS=+-:4;SVLEN=-101;END=191763;CIPOS=-10,99;CIEND=-84,9;CIPOS95=-2,72;CIEND95=-60,2;IMPRECISE;SU=4;PE=4;SR=0	GT:SU:PE:SR	./.:4:4:0																		Candidate_3	SCSIO_43205	89395	106348	16954	Inactive	0.05	Gordonia phage Kampe	9
												SCSIO_43205	216129	4	N	<DEL>	.	.	SVTYPE=DEL;STRANDS=+-:4;SVLEN=-654;END=216783;CIPOS=-10,472;CIEND=-473,9;CIPOS95=-2,235;CIEND95=-235,2;IMPRECISE;SU=4;PE=4;SR=0	GT:SU:PE:SR	./.:4:4:0																		Candidate_4	SCSIO_43205	115851	129638	13788	Inactive	0.01	Roseobacter phage RDJL Phi 2	10
												SCSIO_43205	264488	5	N	<DEL>	.	.	SVTYPE=DEL;STRANDS=+-:4;SVLEN=-424;END=264912;CIPOS=-10,349;CIEND=-423,9;CIPOS95=-2,130;CIEND95=-158,2;IMPRECISE;SU=4;PE=4;SR=0	GT:SU:PE:SR	./.:4:4:0																		Candidate_5	SCSIO_43205	129255	142068	12814	Inactive	0.35	N/A	18
												SCSIO_43205	479560	6	N	<DEL>	.	.	SVTYPE=DEL;STRANDS=+-:4;SVLEN=-247;END=479807;CIPOS=-10,106;CIEND=-95,9;CIPOS95=-2,62;CIEND95=-49,2;IMPRECISE;SU=4;PE=4;SR=0	GT:SU:PE:SR	./.:4:4:0																		Candidate_6	SCSIO_43205	119241	149553	30313	Inactive	0.07	Achromobacter phage 83-24	32
												SCSIO_43205	504723	7	N	<DEL>	.	.	SVTYPE=DEL;STRANDS=+-:6;SVLEN=-52;END=504775;CIPOS=-8,4;CIEND=-9,6;CIPOS95=-1,1;CIEND95=-1,0;IMPRECISE;SU=6;PE=1;SR=5	GT:SU:PE:SR	./.:6:1:5																		Candidate_7	SCSIO_43205	203997	225058	21062	Inactive	0.16	Aeromonas phage PX29	18
												SCSIO_43205	526690	8	N	<DEL>	.	.	SVTYPE=DEL;STRANDS=+-:4;SVLEN=-105;END=526795;CIPOS=-10,32;CIEND=-90,9;CIPOS95=-2,24;CIEND95=-43,3;IMPRECISE;SU=4;PE=4;SR=0	GT:SU:PE:SR	./.:4:4:0																		Candidate_8	SCSIO_43205	236858	262141	25284	Ambiguous	0.57	Vibrio phage phi 3	29
												SCSIO_43205	582250	9	N	<DEL>	.	.	SVTYPE=DEL;STRANDS=+-:4;SVLEN=-465;END=582715;CIPOS=-10,386;CIEND=-373,9;CIPOS95=-2,138;CIEND95=-135,2;IMPRECISE;SU=4;PE=4;SR=0	GT:SU:PE:SR	./.:4:4:0																		Candidate_9	SCSIO_43205	266698	279695	12998	Inactive	0.15	N/A	16
												SCSIO_43205	595225	10	N	<DEL>	.	.	SVTYPE=DEL;STRANDS=+-:4;SVLEN=-118;END=595343;CIPOS=-10,116;CIEND=-82,9;CIPOS95=-3,57;CIEND95=-48,2;IMPRECISE;SU=4;PE=4;SR=0	GT:SU:PE:SR	./.:4:4:0																		Candidate_10	SCSIO_43205	294147	318663	24517	Inactive	0.17	Moraxella phage Mcat2	29
												SCSIO_43205	615531	11	N	<DEL>	.	.	SVTYPE=DEL;STRANDS=+-:4;SVLEN=-202;END=615733;CIPOS=-9,8;CIEND=-9,8;CIPOS95=0,0;CIEND95=0,0;SU=4;PE=0;SR=4	GT:SU:PE:SR	./.:4:0:4																		Candidate_11	SCSIO_43205	315544	331007	15464	Inactive	0.08	Bradyrhizobium phage BDU-MI-1	17
												SCSIO_43205	754985	12	N	<DEL>	.	.	SVTYPE=DEL;STRANDS=+-:4;SVLEN=-151;END=755136;CIPOS=-10,143;CIEND=-1,3;CIPOS95=-3,56;CIEND95=-1,3;IMPRECISE;SU=4;PE=4;SR=0	GT:SU:PE:SR	./.:4:4:0																		Candidate_12	SCSIO_43205	332861	364102	31242	Inactive	0.18	Cronobacter phage vB_CsaM_GAP32	26
												SCSIO_43205	939840	13	N	<DEL>	.	.	SVTYPE=DEL;STRANDS=+-:4;SVLEN=-185;END=940025;CIPOS=-10,89;CIEND=-137,9;CIPOS95=-2,54;CIEND95=-53,3;IMPRECISE;SU=4;PE=4;SR=0	GT:SU:PE:SR	./.:4:4:0																		Candidate_13	SCSIO_43205	357737	385343	27607	Inactive	0.32	Cronobacter phage vB_CsaM_GAP32	30
												SCSIO_43205	964716	14	N	<DEL>	.	.	SVTYPE=DEL;STRANDS=+-:4;SVLEN=-96;END=964812;CIPOS=-10,94;CIEND=-95,9;CIPOS95=-3,55;CIEND95=-54,3;IMPRECISE;SU=4;PE=4;SR=0	GT:SU:PE:SR	./.:4:4:0																		Candidate_14	SCSIO_43205	401309	430815	29507	Inactive	0.04	Bacillus phage PBC6	24
												SCSIO_43205	972152	15	N	<DEL>	.	.	SVTYPE=DEL;STRANDS=+-:4;SVLEN=-335;END=972487;CIPOS=-10,301;CIEND=-325,9;CIPOS95=-2,87;CIEND95=-100,2;IMPRECISE;SU=4;PE=4;SR=0	GT:SU:PE:SR	./.:4:4:0																		Candidate_15	SCSIO_43205	437495	449369	11875	Inactive	0.1	Bacillus phage Basilisk	8
												SCSIO_43205	1007997	16	N	<DEL>	.	.	SVTYPE=DEL;STRANDS=+-:7;SVLEN=-26;END=1008023;CIPOS=-5,4;CIEND=-6,3;CIPOS95=0,0;CIEND95=0,0;SU=7;PE=0;SR=7	GT:SU:PE:SR	./.:7:0:7																		Candidate_16	SCSIO_43205	497232	520446	23215	Inactive	0.32	N/A	23
												SCSIO_43205	1135221	17	N	<DEL>	.	.	SVTYPE=DEL;STRANDS=+-:4;SVLEN=-335;END=1135556;CIPOS=-10,230;CIEND=-334,9;CIPOS95=-3,64;CIEND95=-90,2;IMPRECISE;SU=4;PE=4;SR=0	GT:SU:PE:SR	./.:4:4:0																		Candidate_17	SCSIO_43205	568965	591861	22897	Inactive	0.4	Caulobacter phage Seuss	27
												SCSIO_43205	1184339	18	N	<DEL>	.	.	SVTYPE=DEL;STRANDS=+-:4;SVLEN=-13;END=1184352;CIPOS=-10,0;CIEND=-1,5;CIPOS95=-10,0;CIEND95=-1,3;IMPRECISE;SU=4;PE=4;SR=0	GT:SU:PE:SR	./.:4:4:0																		Candidate_18	SCSIO_43205	578670	610986	32317	Inactive	0.29	Pseudomonas phage PaBG	36
												SCSIO_43205	1200665	19	N	<DEL>	.	.	SVTYPE=DEL;STRANDS=+-:4;SVLEN=-270;END=1200935;CIPOS=-10,268;CIEND=-269,9;CIPOS95=-2,125;CIEND95=-126,2;IMPRECISE;SU=4;PE=4;SR=0	GT:SU:PE:SR	./.:4:4:0																		Candidate_19	SCSIO_43205	592968	629478	36511	Inactive	0.28	Pseudomonas phage PaBG	40
												SCSIO_43205	1411224	20	N	<DEL>	.	.	SVTYPE=DEL;STRANDS=+-:4;SVLEN=-108;END=1411332;CIPOS=-10,106;CIEND=-107,9;CIPOS95=-3,50;CIEND95=-62,3;IMPRECISE;SU=4;PE=4;SR=0	GT:SU:PE:SR	./.:4:4:0																		Candidate_20	SCSIO_43205	738321	769540	31220	Inactive	0.33	Mycobacterium phage Fred313	27
												SCSIO_43205	1427872	21	N	<DEL>	.	.	SVTYPE=DEL;STRANDS=+-:4;SVLEN=-26;END=1427898;CIPOS=-9,4;CIEND=-10,8;CIPOS95=-1,1;CIEND95=-1,0;IMPRECISE;SU=4;PE=0;SR=4	GT:SU:PE:SR	./.:4:0:4																		Candidate_21	SCSIO_43205	769632	789770	20139	Inactive	0.06	N/A	13
												SCSIO_43205	1458912	22	N	<DEL>	.	.	SVTYPE=DEL;STRANDS=+-:4;SVLEN=-374;END=1459286;CIPOS=-10,321;CIEND=-240,9;CIPOS95=-2,78;CIEND95=-63,3;IMPRECISE;SU=4;PE=4;SR=0	GT:SU:PE:SR	./.:4:4:0																		Candidate_22	SCSIO_43205	814207	838316	24110	Inactive	0.01	N/A	15
												SCSIO_43205	1465240	23	N	<DEL>	.	.	SVTYPE=DEL;STRANDS=+-:4;SVLEN=-332;END=1465572;CIPOS=-10,330;CIEND=-331,9;CIPOS95=-2,132;CIEND95=-127,2;IMPRECISE;SU=4;PE=4;SR=0	GT:SU:PE:SR	./.:4:4:0																		Candidate_23	SCSIO_43205	914026	938671	24646	Inactive	0.04	N/A	23
												SCSIO_43205	1514693	24	N	<DEL>	.	.	SVTYPE=DEL;STRANDS=+-:4;SVLEN=-71;END=1514764;CIPOS=-10,69;CIEND=-70,9;CIPOS95=-3,40;CIEND95=-51,2;IMPRECISE;SU=4;PE=4;SR=0	GT:SU:PE:SR	./.:4:4:0																		Candidate_24	SCSIO_43205	992306	1013989	21684	Ambiguous	0.71	N/A	27
												SCSIO_43205	1579412	25	N	<DEL>	.	.	SVTYPE=DEL;STRANDS=+-:5;SVLEN=-26;END=1579438;CIPOS=-10,9;CIEND=-8,6;CIPOS95=0,0;CIEND95=-1,0;IMPRECISE;SU=5;PE=0;SR=5	GT:SU:PE:SR	./.:5:0:5																		Candidate_25	SCSIO_43205	1029096	1055446	26351	Inactive	0.05	Aeromonas phage PX29	20
												SCSIO_43205	1636805	26	N	<DEL>	.	.	SVTYPE=DEL;STRANDS=+-:4;SVLEN=-420;END=1637225;CIPOS=-10,9;CIEND=-10,9;CIPOS95=-1,1;CIEND95=-1,1;IMPRECISE;SU=4;PE=1;SR=3	GT:SU:PE:SR	./.:4:1:3																		Candidate_26	SCSIO_43205	1039153	1058432	19280	Inactive	0.15	Aeromonas phage PX29	12
												SCSIO_43205	1697623	27	N	<DEL>	.	.	SVTYPE=DEL;STRANDS=+-:4;SVLEN=-240;END=1697863;CIPOS=-10,238;CIEND=-239,9;CIPOS95=-2,73;CIEND95=-64,3;IMPRECISE;SU=4;PE=4;SR=0	GT:SU:PE:SR	./.:4:4:0																		Candidate_27	SCSIO_43205	1062369	1086145	23777	Inactive	0.14	Yersinia phage phiR1-37	22
												SCSIO_43205	1725208	28	N	<DEL>	.	.	SVTYPE=DEL;STRANDS=+-:4;SVLEN=-254;END=1725462;CIPOS=-10,252;CIEND=-253,9;CIPOS95=-3,68;CIEND95=-63,3;IMPRECISE;SU=4;PE=4;SR=0	GT:SU:PE:SR	./.:4:4:0																		Candidate_28	SCSIO_43205	1067127	1092033	24907	Inactive	0.06	Agrobacterium phage Atu_ph07	22
												SCSIO_43205	1803667	29	N	<DEL>	.	.	SVTYPE=DEL;STRANDS=+-:4;SVLEN=-439;END=1804106;CIPOS=-10,316;CIEND=-197,9;CIPOS95=-2,99;CIEND95=-88,2;IMPRECISE;SU=4;PE=4;SR=0	GT:SU:PE:SR	./.:4:4:0																		Candidate_29	SCSIO_43205	1093025	1109496	16472	Inactive	0.03	N/A	14
												SCSIO_43205	1828261	30	N	<DEL>	.	.	SVTYPE=DEL;STRANDS=+-:4;SVLEN=-55;END=1828316;CIPOS=-10,9;CIEND=-10,9;CIPOS95=-3,3;CIEND95=-3,3;IMPRECISE;SU=4;PE=3;SR=1	GT:SU:PE:SR	./.:4:3:1																		Candidate_30	SCSIO_43205	1147600	1164900	17301	Inactive	0.16	N/A	16
												SCSIO_43205	1831539	31	N	<DEL>	.	.	SVTYPE=DEL;STRANDS=+-:5;SVLEN=-48;END=1831587;CIPOS=-10,46;CIEND=-45,9;CIPOS95=-2,38;CIEND95=-24,3;IMPRECISE;SU=5;PE=5;SR=0	GT:SU:PE:SR	./.:5:5:0																		Candidate_31	SCSIO_43205	1141777	1161322	19546	Inactive	0.07	N/A	17
												SCSIO_43205	1874027	32	N	<DEL>	.	.	SVTYPE=DEL;STRANDS=+-:4;SVLEN=-246;END=1874273;CIPOS=-10,152;CIEND=-245,9;CIPOS95=-3,65;CIEND95=-57,3;IMPRECISE;SU=4;PE=4;SR=0	GT:SU:PE:SR	./.:4:4:0																		Candidate_32	SCSIO_43205	1222341	1255650	33310	Inactive	0.09	Moraxella phage Mcat18	29
												SCSIO_43205	1885236	33	N	<DEL>	.	.	SVTYPE=DEL;STRANDS=+-:4;SVLEN=-361;END=1885597;CIPOS=-10,359;CIEND=-360,9;CIPOS95=-2,133;CIEND95=-141,2;IMPRECISE;SU=4;PE=4;SR=0	GT:SU:PE:SR	./.:4:4:0																		Candidate_33	SCSIO_43205	1254884	1281254	26371	Ambiguous	0.56	Cyanophage S-RIM14	26
												SCSIO_43205	1905495	34	N	<DEL>	.	.	SVTYPE=DEL;STRANDS=+-:4;SVLEN=-418;END=1905913;CIPOS=-10,373;CIEND=-404,9;CIPOS95=-2,135;CIEND95=-142,2;IMPRECISE;SU=4;PE=4;SR=0	GT:SU:PE:SR	./.:4:4:0																		Candidate_34	SCSIO_43205	1502185	1518374	16190	Inactive	0.13	N/A	17
												SCSIO_43205	1888721	35	N	<DUP>	.	.	SVTYPE=DUP;STRANDS=-+:110;SVLEN=48149;END=1936870;CIPOS=0,0;CIEND=0,0;CIPOS95=0,0;CIEND95=0,0;SU=110;PE=42;SR=68	GT:SU:PE:SR	./.:110:42:68																		Candidate_35	SCSIO_43205	1530476	1550875	20400	Inactive	0.32	Pseudomonas phage PaBG	21
												SCSIO_43205	1977141	36	N	<DEL>	.	.	SVTYPE=DEL;STRANDS=+-:4;SVLEN=-273;END=1977414;CIPOS=-10,75;CIEND=-272,9;CIPOS95=-2,46;CIEND95=-84,1;IMPRECISE;SU=4;PE=4;SR=0	GT:SU:PE:SR	./.:4:4:0																		Candidate_36	SCSIO_43205	1780718	1803134	22417	Inactive	0.05	Skermania phage SPI1	18
												SCSIO_43205	1981045	37	N	<DEL>	.	.	SVTYPE=DEL;STRANDS=+-:4;SVLEN=-56;END=1981101;CIPOS=-10,54;CIEND=-54,9;CIPOS95=-2,45;CIEND95=-39,2;IMPRECISE;SU=4;PE=4;SR=0	GT:SU:PE:SR	./.:4:4:0																		Candidate_37	SCSIO_43205	1818793	1841481	22689	Inactive	0.42	Mycobacterium phage Mundrea	19
												SCSIO_43205	2094938	38	N	<DEL>	.	.	SVTYPE=DEL;STRANDS=+-:4;SVLEN=-25;END=2094963;CIPOS=-9,8;CIEND=-9,8;CIPOS95=0,0;CIEND95=0,0;SU=4;PE=0;SR=4	GT:SU:PE:SR	./.:4:0:4																		Candidate_38	SCSIO_43205	1845847	1859332	13486	Inactive	0.14	Stenotrophomonas phage vB_SmaS-DLP_6	13
												SCSIO_43205	2161319	39	N	<DEL>	.	.	SVTYPE=DEL;STRANDS=+-:4;SVLEN=-249;END=2161568;CIPOS=-10,247;CIEND=-246,9;CIPOS95=-3,63;CIEND95=-68,3;IMPRECISE;SU=4;PE=4;SR=0	GT:SU:PE:SR	./.:4:4:0																		Candidate_39	SCSIO_43205	1863322	1874398	11077	Inactive	0.04	N/A	6
												SCSIO_43205	2194929	40	N	<DEL>	.	.	SVTYPE=DEL;STRANDS=+-:4;SVLEN=-290;END=2195219;CIPOS=-10,288;CIEND=-289,9;CIPOS95=-2,93;CIEND95=-99,2;IMPRECISE;SU=4;PE=4;SR=0	GT:SU:PE:SR	./.:4:4:0																		Candidate_40	SCSIO_43205	1885416	1903092	17677	Active	0.9	N/A	22
												SCSIO_43205	2255149	41	N	<DEL>	.	.	SVTYPE=DEL;STRANDS=+-:4;SVLEN=-85;END=2255234;CIPOS=-10,51;CIEND=-15,9;CIPOS95=-2,33;CIEND95=-12,2;IMPRECISE;SU=4;PE=4;SR=0	GT:SU:PE:SR	./.:4:4:0																		Candidate_41	SCSIO_43205	1888722	1936870	48149	Active	0.97	Rhizobium phage RHEph04	75
												SCSIO_43205	2323157	42	N	<DEL>	.	.	SVTYPE=DEL;STRANDS=+-:6;SVLEN=-411;END=2323568;CIPOS=-10,409;CIEND=-354,9;CIPOS95=-2,129;CIEND95=-99,2;IMPRECISE;SU=6;PE=6;SR=0	GT:SU:PE:SR	./.:6:6:0																		Candidate_42	SCSIO_43205	1917844	1948048	30205	Active	0.91	Agrobacterium phage Atu_ph07	40
												SCSIO_43205	2387736	43	N	<DEL>	.	.	SVTYPE=DEL;STRANDS=+-:4;SVLEN=-187;END=2387923;CIPOS=-10,166;CIEND=-90,9;CIPOS95=-3,53;CIEND95=-55,2;IMPRECISE;SU=4;PE=4;SR=0	GT:SU:PE:SR	./.:4:4:0																		Candidate_43	SCSIO_43205	1965967	1998114	32148	Inactive	0.04	Salicola phage SCTP-2	27
												SCSIO_43205	2668731	44	N	<DEL>	.	.	SVTYPE=DEL;STRANDS=+-:4;SVLEN=-413;END=2669144;CIPOS=-10,397;CIEND=-388,9;CIPOS95=-2,106;CIEND95=-106,2;IMPRECISE;SU=4;PE=4;SR=0	GT:SU:PE:SR	./.:4:4:0																		Candidate_44	SCSIO_43205	1980408	2007539	27132	Inactive	0.13	Salicola phage SCTP-2	24
												SCSIO_43205	3152743	45	N	<DEL>	.	.	SVTYPE=DEL;STRANDS=+-:4;SVLEN=-289;END=3153032;CIPOS=-10,248;CIEND=-288,9;CIPOS95=-2,84;CIEND95=-96,2;IMPRECISE;SU=4;PE=4;SR=0	GT:SU:PE:SR	./.:4:4:0																		Candidate_45	SCSIO_43205	2036573	2047297	10725	Inactive	0.3	Mycobacterium phage Nicholas	10
												SCSIO_43205	3183591	46	N	<DEL>	.	.	SVTYPE=DEL;STRANDS=+-:4;SVLEN=-363;END=3183954;CIPOS=-10,186;CIEND=-288,9;CIPOS95=-2,89;CIEND95=-92,2;IMPRECISE;SU=4;PE=4;SR=0	GT:SU:PE:SR	./.:4:4:0																		Candidate_46	SCSIO_43205	2081090	2102521	21432	Inactive	0.19	Pseudomonas phage YMC11/11/R1836	23
												SCSIO_43205	3215322	47	N	<DEL>	.	.	SVTYPE=DEL;STRANDS=+-:4;SVLEN=-199;END=3215521;CIPOS=-10,86;CIEND=-90,9;CIPOS95=-2,57;CIEND95=-56,2;IMPRECISE;SU=4;PE=4;SR=0	GT:SU:PE:SR	./.:4:4:0																		Candidate_47	SCSIO_43205	2178910	2196193	17284	Inactive	0.22	N/A	17
												SCSIO_43205	3220384	48	N	<DEL>	.	.	SVTYPE=DEL;STRANDS=+-:4;SVLEN=-212;END=3220596;CIPOS=-10,210;CIEND=-211,9;CIPOS95=-2,82;CIEND95=-82,2;IMPRECISE;SU=4;PE=4;SR=0	GT:SU:PE:SR	./.:4:4:0																		Candidate_48	SCSIO_43205	2223108	2241243	18136	Ambiguous	0.56	N/A	21
												SCSIO_43205	3294279	49	N	<DEL>	.	.	SVTYPE=DEL;STRANDS=+-:4;SVLEN=-673;END=3294952;CIPOS=-10,472;CIEND=-473,9;CIPOS95=-2,235;CIEND95=-235,2;IMPRECISE;SU=4;PE=4;SR=0	GT:SU:PE:SR	./.:4:4:0																		Candidate_49	SCSIO_43205	2269107	2285586	16480	Inactive	0.45	Pseudomonas phage JBD44	15
												SCSIO_43205	3311760	50	N	<DEL>	.	.	SVTYPE=DEL;STRANDS=+-:4;SVLEN=-337;END=3312097;CIPOS=-10,335;CIEND=-336,9;CIPOS95=-2,90;CIEND95=-111,2;IMPRECISE;SU=4;PE=4;SR=0	GT:SU:PE:SR	./.:4:4:0																		Candidate_50	SCSIO_43205	2270552	2301381	30830	Inactive	0.26	Streptomyces phage Nanodon	29
												SCSIO_43205	10	51	N	<DUP>	.	.	SVTYPE=DUP;STRANDS=-+:220;SVLEN=3377929;END=3377939;CIPOS=0,0;CIEND=0,0;CIPOS95=0,0;CIEND95=0,0;SU=220;PE=96;SR=124	GT:SU:PE:SR	./.:220:96:124																		Candidate_51	SCSIO_43205	2325863	2341160	15298	Inactive	0.06	Mycobacterium phage Bigswole	9
																																							Candidate_52	SCSIO_43205	2336177	2356818	20642	Inactive	0.13	Achromobacter phage JWF	18
																																							Candidate_53	SCSIO_43205	2445566	2456357	10792	Inactive	0.02	Rhodococcus phage ChewyVIII	5
																																							Candidate_54	SCSIO_43205	2443340	2460852	17513	Inactive	0.23	Rhodococcus phage ChewyVIII	10
																																							Candidate_55	SCSIO_43205	2464679	2480094	15416	Inactive	0.46	N/A	14
																																							Candidate_56	SCSIO_43205	2583495	2614384	30890	Inactive	0.17	N/A	34
																																							Candidate_57	SCSIO_43205	2738279	2759112	20834	Inactive	0.22	Rhizobium phage 16-3	22
																																							Candidate_58	SCSIO_43205	2816988	2843813	26826	Ambiguous	0.52	Mycobacterium phage Marvin	31
																																							Candidate_59	SCSIO_43205	2861616	2883774	22159	Inactive	0.08	N/A	20
																																							Candidate_60	SCSIO_43205	2874909	2904114	29206	Inactive	0.05	Natrialba phage PhiCh1	27
																																							Candidate_61	SCSIO_43205	2966465	2985659	19195	Inactive	0.18	Salmonella phage 118970_sal3	16
																																							Candidate_62	SCSIO_43205	3009588	3030576	20989	Inactive	0.34	Stenotrophomonas phage S1	21
																																							Candidate_63	SCSIO_43205	3060560	3074445	13886	Inactive	0.04	N/A	13
																																							Candidate_64	SCSIO_43205	3086020	3107918	21899	Inactive	0.07	Morganella phage vB_MmoM_MP1	18
																																							Candidate_65	SCSIO_43205	3115996	3143651	27656	Inactive	0.13	Halorubrum phage CGphi46	26
																																							Candidate_66	SCSIO_43205	3211776	3251272	39497	Inactive	0.07	N/A	31
																																							Candidate_67	SCSIO_43205	3241517	3264468	22952	Inactive	0.17	N/A	19
																																							Candidate_68	SCSIO_43205	3262401	3282008	19608	Inactive	0.01	Escherichia phage KBNP1711	13
																																							Candidate_69	SCSIO_43205	3277384	3308341	30958	Inactive	0.16	Rhodococcus phage Trina	27
																																							Candidate_70	SCSIO_43205	3348731	3371041	22311	Ambiguous	0.51	N/A	24
																																							Candidate_71	SCSIO_43205	3358403	3371760	13358	Ambiguous	0.52	Rhizobium phage vB_RleS_L338C	14
SCSIO_43209	prophage_candidate	contig	attL_start	attL_end	attR_strat	attR_end	prophage_size	SR_evidence_attB	SR_evidence_attP	DRP_evidence_attB	DRP_evidence_attP	#CHROM	POS	ID	REF	ALT	QUAL	FILTER	INFO	FORMAT	sample	REGION	REGION_LENGTH	COMPLETENESS(score)	SPECIFIC_KEYWORD	REGION_POSITION	TRNA_NUM	TOTAL_PROTEIN_NUM	PHAGE_HIT_PROTEIN_NUM	HYPOTHETICAL_PROTEIN_NUM	PHAGE+HYPO_PROTEIN_PERCENTAGE	BACTERIAL_PROTEIN_NUM	ATT_SITE_SHOWUP	PHAGE_SPECIES_NUM	MOST_COMMON_PHAGE_NAME(hit_genes_count)	FIRST_MOST_COMMON_PHAGE_NUM	FIRST_MOST_COMMON_PHAGE_PERCENTAGE	GC_PERCENTAGE	Candidate ID	Sequence ID	Start	End	Length	Category	Score	Closest phage	Gene number
	candidate_1	chromosome	1373446	1373460	1379997	1380011	6551	1	1	0	1	plasmid_5	10	1	N	<DUP>	.	.	SVTYPE=DUP;STRANDS=-+:277;SVLEN=89408;END=89418;CIPOS=0,0;CIEND=0,0;CIPOS95=0,0;CIEND95=0,0;SU=277;PE=121;SR=156	GT:SU:PE:SR	./.:277:121:156	---------------------------------------------------------------------------------------------------------------------------------------------------------------------------------------------------------------------------------------------------------------																	Candidate_1	chromosome	4932	20034	15103	Inactive	0.03	Salmonella phage Melville	12
												plasmid_3	10	2	N	<DUP>	.	.	SVTYPE=DUP;STRANDS=-+:272;SVLEN=511656;END=511666;CIPOS=0,0;CIEND=0,0;CIPOS95=0,0;CIEND95=0,0;SU=272;PE=128;SR=144	GT:SU:PE:SR	./.:272:128:144	1	16.7Kb	incomplete(30)	portal,tail	981468-998176	0	22	14	7	0.954	1	no	11	PHAGE_Paraco_vB_PmaS_IMEP1_NC_026608(4),PHAGE_Dinoro_vB_DshS_R5C_NC_041921(4),PHAGE_Roseob_1_NC_015466(4),PHAGE_Rhodob_RcCronus_NC_042049(4),PHAGE_Roseob_2_NC_041958(3),PHAGE_Geobac_GBK2_NC_023612(3),PHAGE_Salmon_ST64B_NC_004313(2),PHAGE_Azospi_Cd_NC_010355(2),PHAGE_Marino_P12026_NC_018269(2),PHAGE_Rhodob_RcRhea_NC_028954(2),PHAGE_Paenib_Shelly_NC_041909(2),PHAGE_Entero_phiP27_NC_003356(2),PHAGE_…	4	0.1818	0.613	Candidate_2	chromosome	66391	93755	27365	Inactive	0.05	Lactobacillus phage LfeInf	27
												plasmid_2	36607	3	N	<DEL>	.	.	SVTYPE=DEL;STRANDS=+-:21;SVLEN=-31;END=36638;CIPOS=-1,0;CIEND=-1,0;CIPOS95=0,0;CIEND95=0,0;SU=21;PE=0;SR=21	GT:SU:PE:SR	./.:21:0:21																		Candidate_3	chromosome	127676	139972	12297	Inactive	0.07	N/A	14
												plasmid_1	10	4	N	<DUP>	.	.	SVTYPE=DUP;STRANDS=-+:597;SVLEN=205194;END=205204;CIPOS=0,0;CIEND=0,0;CIPOS95=0,0;CIEND95=0,0;SU=597;PE=277;SR=320	GT:SU:PE:SR	./.:597:277:320																		Candidate_4	chromosome	122652	140335	17684	Inactive	0.01	N/A	17
												chromosome	10	5	N	<DUP>	.	.	SVTYPE=DUP;STRANDS=-+:347;SVLEN=3653422;END=3653432;CIPOS=0,0;CIEND=0,0;CIPOS95=0,0;CIEND95=0,0;SU=347;PE=178;SR=169	GT:SU:PE:SR	./.:347:178:169																		Candidate_5	chromosome	174673	217546	42874	Inactive	0.05	Cyanophage S-RIM50	46
												plasmid_4	75826	6_1	N	N]plasmid_2:41836]	.	.	SVTYPE=BND;STRANDS=++:84;EVENT=6;MATEID=6_2;CIPOS=-10,9;CIEND=-6,9;CIPOS95=-1,2;CIEND95=-1,3;IMPRECISE;SU=84;PE=83;SR=1	GT:SU:PE:SR	./.:84:83:1																		Candidate_6	chromosome	218556	231762	13207	Inactive	0.12	Erwinia phage PhiEaH1	13
												plasmid_2	41836	6_2	N	N]plasmid_4:75826]	.	.	SVTYPE=BND;STRANDS=++:84;SECONDARY;EVENT=6;MATEID=6_1;CIPOS=-6,9;CIEND=-10,9;CIPOS95=-1,3;CIEND95=-1,2;IMPRECISE;SU=84;PE=83;SR=1	GT:SU:PE:SR	./.:84:83:1																		Candidate_7	chromosome	254860	284439	29580	Inactive	0.24	Moraxella phage Mcat6	33
																																							Candidate_8	chromosome	384413	397084	12672	Inactive	0.02	N/A	9
																																							Candidate_9	chromosome	398536	433005	34470	Inactive	0.1	Sphingobium phage Lacusarx	36
																																							Candidate_10	chromosome	454863	478521	23659	Inactive	0.02	Synechococcus phage S-SM2	24
																																							Candidate_11	chromosome	459957	493655	33699	Inactive	0.06	Aureococcus anophagefferens virus	34
																																							Candidate_12	chromosome	469259	502597	33339	Inactive	0.06	Aureococcus anophagefferens virus	36
																																							Candidate_13	chromosome	500419	524162	23744	Inactive	0.06	Mycobacterium phage Isiphiwo	23
																																							Candidate_14	chromosome	521812	558400	36589	Inactive	0.01	Synechococcus phage S-CAM3	32
																																							Candidate_15	chromosome	574266	595745	21480	Inactive	0.22	Agrobacterium phage Atu_ph07	27
																																							Candidate_16	chromosome	612212	633059	20848	Ambiguous	0.79	N/A	26
																																							Candidate_17	chromosome	847687	867678	19992	Inactive	0.04	Serratia phage X20	18
																																							Candidate_18	chromosome	897965	920837	22873	Inactive	0.21	Erwinia phage vB_EamM_Stratton	23
																																							Candidate_19	chromosome	950800	975239	24440	Inactive	0.17	Caulobacter phage CcrColossus	26
																																							Candidate_20	chromosome	969363	1014851	45489	Inactive	0.26	Dinoroseobacter phage vB_DshS-R5C	52
																																							Candidate_21	chromosome	993564	1009425	15862	Inactive	0.27	Dinoroseobacter phage vB_DshS-R5C	15
																																							Candidate_22	chromosome	1085915	1118930	33016	Inactive	0.06	Cronobacter phage CR3	35
																																							Candidate_23	chromosome	1152793	1169463	16671	Inactive	0.1	Caulobacter phage CcrColossus	18
																																							Candidate_24	chromosome	1167886	1183691	15806	Inactive	0.11	Sinorhizobium phage phiLM21	19
																																							Candidate_25	chromosome	1276905	1316373	39469	Inactive	0.05	Bradyrhizobium phage BDU-MI-1	37
																																							Candidate_26	chromosome	1362384	1392851	30468	Inactive	0.12	Rhodobacter phage RC1	35
																																							Candidate_27	chromosome	1570213	1580334	10122	Inactive	0.07	N/A	9
																																							Candidate_28	chromosome	1608379	1627542	19164	Inactive	0.01	Paracoccus phage Shpa	15
																																							Candidate_29	chromosome	1616190	1629838	13649	Inactive	0.03	Paracoccus phage Shpa	13
																																							Candidate_30	chromosome	1671369	1691695	20327	Inactive	0.09	Mycobacterium phage Jaan	19
																																							Candidate_31	chromosome	1686278	1702877	16600	Inactive	0.32	Escherichia phage Lust	16
																																							Candidate_32	chromosome	1764953	1792906	27954	Inactive	0.02	Mycobacterium phage Updawg	24
																																							Candidate_33	chromosome	1792834	1816286	23453	Inactive	0.06	Arthrobacter phage KellEzio	25
																																							Candidate_34	chromosome	2091135	2108362	17228	Inactive	0.09	N/A	16
																																							Candidate_35	chromosome	2113743	2134337	20595	Inactive	0.06	N/A	19
																																							Candidate_36	chromosome	2176991	2215292	38302	Inactive	0.03	Vibrio phage VH7D	38
																																							Candidate_37	chromosome	2254352	2278281	23930	Inactive	0.01	Loktanella phage pCB2051-A	19
																																							Candidate_38	chromosome	2398187	2431766	33580	Inactive	0.21	Salmonella phage SSU5	46
																																							Candidate_39	chromosome	2436697	2465324	28628	Inactive	0.08	Mycobacterium phage Switzer	38
																																							Candidate_40	chromosome	2482755	2514761	32007	Inactive	0.13	Stenotrophomonas phage vB_SmaS-DLP_6	25
																																							Candidate_41	chromosome	2541161	2564078	22918	Inactive	0.03	Mycobacterium phage Unicorn	20
																																							Candidate_42	chromosome	2622418	2643563	21146	Inactive	0.03	N/A	19
																																							Candidate_43	chromosome	2719989	2747476	27488	Inactive	0.08	Mycobacterium phage Phabba	20
																																							Candidate_44	chromosome	2734119	2769529	35411	Inactive	0.1	Mycobacterium phage Phabba	38
																																							Candidate_45	chromosome	2822724	2835748	13025	Inactive	0.02	N/A	10
																																							Candidate_46	chromosome	2843320	2869291	25972	Inactive	0.2	Streptomyces phage Nanodon	27
																																							Candidate_47	chromosome	2887764	2907365	19602	Inactive	0.27	Mycobacterium phage Klein	19
																																							Candidate_48	chromosome	2902627	2930873	28247	Inactive	0.19	Ruegeria phage DSS3-P1	29
																																							Candidate_49	chromosome	3037923	3062074	24152	Inactive	0.13	N/A	32
																																							Candidate_50	chromosome	3048677	3084788	36112	Inactive	0.07	Agrobacterium phage Atu_ph07	43
																																							Candidate_51	chromosome	3114740	3138047	23308	Inactive	0.03	N/A	24
																																							Candidate_52	chromosome	3190503	3208547	18045	Inactive	0.05	Ochrobactrum phage POI1126	15
																																							Candidate_53	chromosome	3206682	3247120	40439	Inactive	0.03	Corynebacterium phage phi16	35
																																							Candidate_54	chromosome	3243273	3272717	29445	Inactive	0.02	Bacillus phage proCM3	27
																																							Candidate_55	chromosome	3277886	3296987	19102	Inactive	0.03	Mycobacterium phage 40AC	19
																																							Candidate_56	chromosome	3275363	3310753	35391	Inactive	0.02	Mycobacterium phage 40AC	25
																																							Candidate_57	chromosome	3318802	3348836	30035	Inactive	0.02	N/A	26
																																							Candidate_58	chromosome	3577897	3605155	27259	Inactive	0.12	Escherichia phage vB_EcoM_PHB05	29
																																							Candidate_59	chromosome	3613706	3641810	28105	Inactive	0.03	N/A	33
SCSIO 43005	prophage_candidate	contig	attL_start	attL_end	attR_strat	attR_end	prophage_size	SR_evidence_attB	SR_evidence_attP	DRP_evidence_attB	DRP_evidence_attP	#CHROM	POS	ID	REF	ALT	QUAL	FILTER	INFO	FORMAT	sample	REGION	REGION_LENGTH	COMPLETENESS(score)	SPECIFIC_KEYWORD	REGION_POSITION	TRNA_NUM	TOTAL_PROTEIN_NUM	PHAGE_HIT_PROTEIN_NUM	HYPOTHETICAL_PROTEIN_NUM	PHAGE+HYPO_PROTEIN_PERCENTAGE	BACTERIAL_PROTEIN_NUM	ATT_SITE_SHOWUP	PHAGE_SPECIES_NUM	MOST_COMMON_PHAGE_NAME(hit_genes_count)	FIRST_MOST_COMMON_PHAGE_NUM	FIRST_MOST_COMMON_PHAGE_PERCENTAGE	GC_PERCENTAGE	Candidate ID	Sequence ID	Start	End	Length	Category	Score	Closest phage	Gene number
	candidate_1	Contig1	2090511	2090575	2139945	2140009	49433	2	28	2	24	214_Contig1	317064	1	N	<DEL>	.	.	SVTYPE=DEL;STRANDS=+-:8;SVLEN=-22;END=317086;CIPOS=-6,3;CIEND=-10,8;CIPOS95=0,0;CIEND95=0,0;SU=8;PE=0;SR=8	GT:SU:PE:SR	./.:8:0:8	---------------------------------------------------------------------------------------------------------------------------------------------------------------------------------------------------------------------------------------------------------------																	Candidate_1	Contig1	23044	47050	24007	Inactive	0.02	Moraxella phage Mcat16	17
	candidate_2	Contig1	292609	292683	333351	333425	40742	0	4	1	2	214_Contig1	597308	2	N	<DEL>	.	.	SVTYPE=DEL;STRANDS=+-:5;SVLEN=-28;END=597336;CIPOS=-10,9;CIEND=-5,8;CIPOS95=0,0;CIEND95=0,1;IMPRECISE;SU=5;PE=0;SR=5	GT:SU:PE:SR	./.:5:0:5	1	38.2Kb	intact(150)	integrase,transposase,lysis,terminase,portal,protease,capsid,head,tail	293153-331437	0	51	38	13	1	0	yes	31	PHAGE_Pseudo_phiPSA1_NC_024365(4),PHAGE_Burkho_KS9_NC_013055(4),PHAGE_Escher_HK75_NC_016160(4),PHAGE_Escher_PA28_NC_041935(4),PHAGE_Burkho_Bcep176_NC_007497(4),PHAGE_Entero_mEpX1_NC_019709(3),PHAGE_Entero_mEp234_NC_019715(3),PHAGE_Entero_JenP2_NC_028997(3),PHAGE_Salmon_118970_sal3_NC_031940(3),PHAGE_Burkho_phiE125_NC_003309(3),PHAGE_Entero_HK446_NC_019714(3),PHAGE_Entero_JenP1_NC_029028(3),PHAGE_…	4	0.0784	57.4	Candidate_2	Contig1	132709	148994	16286	Inactive	0.01	Pseudomonas phage AAT-1	13
	candidate_3	Contig1	1064123	1064145	1100156	1100178	36033	0	1	0	0	214_Contig1	1215468	3	N	<DEL>	.	.	SVTYPE=DEL;STRANDS=+-:4;SVLEN=-29;END=1215497;CIPOS=-9,9;CIEND=-10,9;CIPOS95=-1,1;CIEND95=-1,1;IMPRECISE;SU=4;PE=1;SR=3	GT:SU:PE:SR	./.:4:1:3	2	26.4Kb	intact(150)	tail,plate,head,capsid,portal	1075299-1101737	0	34	29	5	1	0	no	16	PHAGE_Pseudo_phiCTX_NC_003278(12),PHAGE_Ralsto_RSA1_NC_009382(11),PHAGE_Burkho_KS14_NC_015273(11),PHAGE_Ralsto_RSY1_NC_025115(9),PHAGE_Salmon_Fels_2_NC_010463(7),PHAGE_Burkho_phiE202_NC_009234(7),PHAGE_Burkho_KS5_NC_015265(6),PHAGE_Burkho_phiE12_2_NC_009236(5),PHAGE_Burkho_phi52237_NC_007145(4),PHAGE_Salmon_SP_004_NC_021774(3),PHAGE_Stenot_Smp131_NC_023588(3),PHAGE_Burkho_KL3_NC_015266(3),PHAGE_E…	12	0.3529	59.5	Candidate_3	Contig1	274307	310741	36435	Inactive	0.14	Escherichia phage PA28	45
												214_Contig1	1950021	4	N	<DEL>	.	.	SVTYPE=DEL;STRANDS=+-:4;SVLEN=-48;END=1950069;CIPOS=-9,8;CIEND=0,8;CIPOS95=0,1;CIEND95=0,8;IMPRECISE;SU=4;PE=0;SR=4	GT:SU:PE:SR	./.:4:0:4	3	13.6Kb	incomplete(30)	head,integrase	1219971-1233632	0	12	8	4	1	0	yes	7	PHAGE_Pseudo_D3_NC_002484(2),PHAGE_Cronob_ENT39118_NC_019934(2),PHAGE_Pseudo_AF_NC_019923(2),PHAGE_Pseudo_JBD44_NC_030929(2),PHAGE_Acidov_ACP17_NC_041997(1),PHAGE_Entero_P1_NC_005856(1),PHAGE_Pseudo_PAJU2_NC_011373(1),PHAGE_Strept_Samisti12_NC_042012(1),PHAGE_Sinorh_phiN3_NC_028945(1),PHAGE_Bacill_SP_15_NC_031245(1),PHAGE_Ralsto_RSY1_NC_025115(1),PHAGE_Escher_PA2_NC_028449(1),PHAGE_Stx2_c_86_NC_0…	2	0.1666	53.5	Candidate_4	Contig1	292613	333425	40813	Active	0.9	Pseudomonas phage phiPSA1	51
												214_Contig1	2090510	5	N	<DUP>	.	.	SVTYPE=DUP;STRANDS=-+:35;SVLEN=49499;END=2140009;CIPOS=-242,9;CIEND=-6,137;CIPOS95=-23,0;CIEND95=0,25;IMPRECISE;SU=35;PE=35;SR=0	GT:SU:PE:SR	./.:35:35:0	4	26.3Kb	incomplete(20)	integrase	2090437-2116834	0	34	12	22	1	0	yes	10	PHAGE_Burkho_BcepC6B_NC_005887(2),PHAGE_Entero_Sf101_NC_027398(2),PHAGE_Mycoba_Ramsey_NC_011289(2),PHAGE_Entero_DE3_NC_042057(1),PHAGE_Bacter_APSE_2_NC_011551(1),PHAGE_Entero_Tyrion_NC_031077(1),PHAGE_Pseudo_BS5_NC_031917(1),PHAGE_Escher_RCS47_NC_042128(1),PHAGE_Entero_mEp235_NC_019708(1),PHAGE_Pseudo_PMG1_NC_016765(1),PHAGE_Vibrio_SHOU24_NC_023569(1),PHAGE_Endosy_APSE_1_NC_000935(1),PHAGE_Escher…	2	0.0588	56.6	Candidate_5	Contig1	339234	365154	25921	Inactive	0.01	Caulobacter phage CcrColossus	19
												214_Contig1	2339817	6	N	<DEL>	.	.	SVTYPE=DEL;STRANDS=+-:6;SVLEN=-24;END=2339841;CIPOS=-10,9;CIEND=-10,8;CIPOS95=0,0;CIEND95=-1,0;IMPRECISE;SU=6;PE=1;SR=5	GT:SU:PE:SR	./.:6:1:5	5	29Kb	intact(130)	terminase,portal,head,capsid,tail	2110650-2139730	0	48	27	21	1	0	no	20	PHAGE_Pseudo_phiPSA1_NC_024365(5),PHAGE_Erwini_phiEt88_NC_015295(4),PHAGE_Acinet_YMC11/11/R3177_NC_041866(4),PHAGE_Acinet_vB_AbaS_TRS1_NC_031098(3),PHAGE_Entero_JenK1_NC_029021(3),PHAGE_Entero_9g_NC_024146(3),PHAGE_Burkho_KL1_NC_018278(3),PHAGE_Acinet_Bphi_B1251_NC_019541(3),PHAGE_Xantho_vB_XveM_DIBBI_NC_017981(3),PHAGE_Yersin_PY54_NC_005069(3),PHAGE_Pseudo_YMC11/02/R656_NC_028657(2),PHAGE_Entero…	5	0.1041	57.5	Candidate_6	Contig1	394279	431961	37683	Inactive	0.09	Moraxella phage Mcat16	35
												214_Contig1	2734366	7	N	<DEL>	.	.	SVTYPE=DEL;STRANDS=+-:4;SVLEN=-47;END=2734413;CIPOS=-8,6;CIEND=-1,7;CIPOS95=-1,1;CIEND95=-1,7;IMPRECISE;SU=4;PE=0;SR=4	GT:SU:PE:SR	./.:4:0:4																		Candidate_7	Contig1	422768	433957	11190	Ambiguous	0.63	Salmonella phage SEN22	12
												214_Contig1	2774711	8	N	<DEL>	.	.	SVTYPE=DEL;STRANDS=+-:4;SVLEN=-26;END=2774737;CIPOS=-9,9;CIEND=-10,8;CIPOS95=0,1;CIEND95=-1,0;IMPRECISE;SU=4;PE=0;SR=4	GT:SU:PE:SR	./.:4:0:4																		Candidate_8	Contig1	460191	490903	30713	Inactive	0.02	Escherichia phage PA28	38
												214_Contig1	3688823	9	N	<DEL>	.	.	SVTYPE=DEL;STRANDS=+-:5;SVLEN=-33;END=3688856;CIPOS=-2,0;CIEND=-10,9;CIPOS95=-2,0;CIEND95=0,0;IMPRECISE;SU=5;PE=0;SR=5	GT:SU:PE:SR	./.:5:0:5																		Candidate_9	Contig1	482498	497323	14826	Inactive	0.12	Stx2-converting phage 1717	19
												214_Contig1	3713377	10	N	<DEL>	.	.	SVTYPE=DEL;STRANDS=+-:5;SVLEN=-55;END=3713432;CIPOS=-7,7;CIEND=-8,8;CIPOS95=0,1;CIEND95=0,2;IMPRECISE;SU=5;PE=0;SR=5	GT:SU:PE:SR	./.:5:0:5																		Candidate_10	Contig1	496126	531305	35180	Inactive	0.01	Aureococcus anophagefferens virus	34
												214_Contig1	10	11	N	<DUP>	.	.	SVTYPE=DUP;STRANDS=-+:297;SVLEN=3860067;END=3860077;CIPOS=0,0;CIEND=0,0;CIPOS95=0,0;CIEND95=0,0;SU=297;PE=149;SR=148	GT:SU:PE:SR	./.:297:149:148																		Candidate_11	Contig1	520976	545599	24624	Inactive	0.02	Aureococcus anophagefferens virus	29
																																							Candidate_12	Contig1	659033	673457	14425	Inactive	0	N/A	13
																																							Candidate_13	Contig1	752590	773418	20829	Inactive	0.01	Mycobacterium phage Kumao	12
																																							Candidate_14	Contig1	803056	826040	22985	Inactive	0.01	N/A	24
																																							Candidate_15	Contig1	839519	866147	26629	Inactive	0.01	Morganella phage IME1369_01	23
																																							Candidate_16	Contig1	920279	932008	11730	Inactive	0	Rhodobacter phage RcapMu	11
																																							Candidate_17	Contig1	965251	989028	23778	Inactive	0.12	Cronobacter phage vB_CsaM_GAP32	28
																																							Candidate_18	Contig1	1023361	1041850	18490	Inactive	0.01	Mycobacterium phage Keshu	21
																																							Candidate_19	Contig1	1064268	1100128	35861	Ambiguous	0.73	Ralstonia phage RSY1	48
																																							Candidate_20	Contig1	1142365	1165572	23208	Inactive	0.06	Mycobacterium phage Minerva	20
																																							Candidate_21	Contig1	1203723	1217017	13295	Inactive	0.08	Escherichia phage PA28	15
																																							Candidate_22	Contig1	1197355	1228246	30892	Inactive	0.13	Pseudomonas phage phiAH14a	34
																																							Candidate_23	Contig1	1262627	1279469	16843	Inactive	0.03	Pseudomonas phage Andromeda	15
																																							Candidate_24	Contig1	1309460	1324032	14573	Inactive	0	N/A	12
																																							Candidate_25	Contig1	1526156	1537524	11369	Ambiguous	0.55	Escherichia phage PA28	13
																																							Candidate_26	Contig1	1690264	1705130	14867	Inactive	0.01	N/A	12
																																							Candidate_27	Contig1	1760343	1781944	21602	Inactive	0.02	Escherichia phage D6	20
																																							Candidate_28	Contig1	1804429	1845642	41214	Inactive	0.01	Escherichia phage PA28	36
																																							Candidate_29	Contig1	1825230	1858286	33057	Inactive	0.19	Escherichia phage PA28	36
																																							Candidate_30	Contig1	1855759	1886858	31100	Inactive	0.05	Pseudomonas phage phiAH14a	29
																																							Candidate_31	Contig1	2005753	2031105	25353	Inactive	0.01	Prochlorococcus phage P-HM2	27
																																							Candidate_32	Contig1	2019753	2042336	22584	Inactive	0.01	Prochlorococcus phage P-HM2	21
																																							Candidate_33	Contig1	2034599	2050440	15842	Inactive	0.01	Halomonas phage QHHSV-1	14
																																							Candidate_34	Contig1	2060238	2070842	10605	Inactive	0	Mycobacterium phage TBond007	9
																																							Candidate_35	Contig1	2055195	2091800	36606	Inactive	0.01	Moraxella phage Mcat5	33
																																							Candidate_36	Contig1	2077440	2104589	27150	Active	0.93	Halomonas phage QHHSV-1	40
																																							Candidate_37	Contig1	2090511	2140010	49500	Active	0.97	Halomonas phage QHHSV-1	80
																																							Candidate_38	Contig1	2124591	2138678	14088	Ambiguous	0.76	Pseudomonas phage phiPSA1	13
																																							Candidate_39	Contig1	2175995	2198256	22262	Inactive	0.01	N/A	19
																																							Candidate_40	Contig1	2183351	2214939	31589	Inactive	0.02	Caulobacter phage Ccr29	29
																																							Candidate_41	Contig1	2285411	2303081	17671	Inactive	0.02	Mycobacterium phage Myrna	16
																																							Candidate_42	Contig1	2296780	2330357	33578	Inactive	0.02	Cronobacter phage vB_CsaM_GAP32	32
																																							Candidate_43	Contig1	2390518	2425329	34812	Inactive	0.02	Morganella phage IME1369_01	33
																																							Candidate_44	Contig1	2412172	2428339	16168	Inactive	0.03	Streptomyces phage Nanodon	15
																																							Candidate_45	Contig1	2410929	2442279	31351	Inactive	0	Streptomyces phage Nanodon	29
																																							Candidate_46	Contig1	2533109	2561428	28320	Inactive	0.01	Erwinia phage vB_EamM_Machina	25
																																							Candidate_47	Contig1	2737066	2753862	16797	Inactive	0	Enterobacteria phage VT2phi_272	16
																																							Candidate_48	Contig1	2845664	2863072	17409	Inactive	0	N/A	15
																																							Candidate_49	Contig1	2859140	2884945	25806	Inactive	0.02	Escherichia phage PA28	18
																																							Candidate_50	Contig1	2894207	2909490	15284	Inactive	0.28	Pseudomonas phage phiAH14a	12
																																							Candidate_51	Contig1	2900529	2931414	30886	Inactive	0	Pseudomonas phage PA7	22
																																							Candidate_52	Contig1	2920924	2939409	18486	Inactive	0.01	N/A	15
																																							Candidate_53	Contig1	2957585	2976943	19359	Inactive	0.03	Klebsiella phage vB_KpnM_BIS47	20
																																							Candidate_54	Contig1	3139049	3154720	15672	Inactive	0.02	Morganella phage IME1369_01	14
																																							Candidate_55	Contig1	3146005	3159682	13678	Inactive	0.03	Serratia phage Eta	10
																																							Candidate_56	Contig1	3208072	3243011	34940	Inactive	0.01	Erwinia phage EtG	33
																																							Candidate_57	Contig1	3227849	3245935	18087	Inactive	0.13	Erwinia phage EtG	17
																																							Candidate_58	Contig1	3241525	3256464	14940	Inactive	0.03	Erwinia phage EtG	16
																																							Candidate_59	Contig1	3266627	3292028	25402	Inactive	0.01	Pectobacterium phage CBB	18
																																							Candidate_60	Contig1	3289108	3310471	21364	Inactive	0.03	N/A	21
																																							Candidate_61	Contig1	3360705	3384489	23785	Inactive	0	Ralstonia phage phiRSL1	19
																																							Candidate_62	Contig1	3531976	3562719	30744	Inactive	0.03	Burkholderia phage KS5	19
																																							Candidate_63	Contig1	3648256	3664714	16459	Inactive	0.01	Pseudomonas phage YMC11/11/R1836	12
																																							Candidate_64	Contig1	3789441	3818821	29381	Inactive	0.02	Escherichia phage PA28	28
																																							Candidate_65	Contig1	3825028	3839602	14575	Inactive	0.02	Mycobacterium phage Myrna	16
																																							Candidate_66	Contig1	3837317	3858224	20908	Inactive	0.04	N/A	24
SCSIO-43132	prophage_candidate	contig	attL_start	attL_end	attR_strat	attR_end	prophage_size	SR_evidence_attB	SR_evidence_attP	DRP_evidence_attB	DRP_evidence_attP	#CHROM	POS	ID	REF	ALT	QUAL	FILTER	INFO	FORMAT	sample	REGION	REGION_LENGTH	COMPLETENESS(score)	SPECIFIC_KEYWORD	REGION_POSITION	TRNA_NUM	TOTAL_PROTEIN_NUM	PHAGE_HIT_PROTEIN_NUM	HYPOTHETICAL_PROTEIN_NUM	PHAGE+HYPO_PROTEIN_PERCENTAGE	BACTERIAL_PROTEIN_NUM	ATT_SITE_SHOWUP	PHAGE_SPECIES_NUM	MOST_COMMON_PHAGE_NAME(hit_genes_count)	FIRST_MOST_COMMON_PHAGE_NUM	FIRST_MOST_COMMON_PHAGE_PERCENTAGE	GC_PERCENTAGE	Candidate ID	Sequence ID	Start	End	Length	Category	Score	Closest phage	Gene number
	candidate_1	Contig1	353280	353303	367745	367768	14465	0	1	0	1	Contig1	938337	1	N	<DEL>	.	.	SVTYPE=DEL;STRANDS=+-:6;SVLEN=-27;END=938364;CIPOS=-4,7;CIEND=-6,5;CIPOS95=0,0;CIEND95=0,0;SU=6;PE=0;SR=6	GT:SU:PE:SR	./.:6:0:6	---------------------------------------------------------------------------------------------------------------------------------------------------------------------------------------------------------------------------------------------------------------																	Candidate_1	Contig1	853	12174	11322	Inactive	0.07	N/A	8
												Contig1	972487	2	N	<INV>	.	.	SVTYPE=INV;STRANDS=++:16,--:18;SVLEN=3547;END=976034;CIPOS=-10,9;CIEND=-4,3;CIPOS95=0,0;CIEND95=0,0;SU=34;PE=22;SR=12	GT:SU:PE:SR	./.:34:22:12	1	6.9Kb	incomplete(20)	plate	2239518-2246461	0	7	5	0	0.714	2	no	5	PHAGE_Escher_Seurat_NC_027378(2),PHAGE_Escher_slur01_NC_028831(2),PHAGE_Vibrio_VpKK5_NC_026610(1),PHAGE_Cellul_phiSM_NC_020860(1),PHAGE_Pseudo_NP1_NC_031058(1),PHAGE_Bacill_SP_15_NC_031245(1),PHAGE_Burkho_BcepGomr_NC_009447(1),PHAGE_Bacill_G_NC_023719(1),PHAGE_Citrob_Margaery_NC_028755(1),PHAGE_Entero_CAjan_NC_028776(1),PHAGE_Erwini_vB_EamM_Phobos_NC_031043(1)	1	0.2857	0.442	Candidate_2	Contig1	12576	22726	10151	Inactive	0.01	Salmonella phage SSU5	11
												Contig1	1071763	3	N	<DEL>	.	.	SVTYPE=DEL;STRANDS=+-:5;SVLEN=-25;END=1071788;CIPOS=-10,9;CIEND=-8,6;CIPOS95=0,0;CIEND95=-1,0;IMPRECISE;SU=5;PE=0;SR=5	GT:SU:PE:SR	./.:5:0:5																		Candidate_3	Contig1	66559	81838	15280	Inactive	0.01	N/A	12
												Contig1	10	4	N	<DUP>	.	.	SVTYPE=DUP;STRANDS=-+:178;SVLEN=3996937;END=3996947;CIPOS=0,0;CIEND=0,0;CIPOS95=0,0;CIEND95=0,0;SU=178;PE=94;SR=84	GT:SU:PE:SR	./.:178:94:84																		Candidate_4	Contig1	107396	121381	13986	Inactive	0.01	N/A	14
												Contig2	10	5	N	<DUP>	.	.	SVTYPE=DUP;STRANDS=-+:122;SVLEN=2191228;END=2191238;CIPOS=0,0;CIEND=0,0;CIPOS95=0,0;CIEND95=0,0;SU=122;PE=65;SR=57	GT:SU:PE:SR	./.:122:65:57																		Candidate_5	Contig1	125957	143088	17132	Inactive	0.01	N/A	19
																																							Candidate_6	Contig1	239320	254779	15460	Inactive	0	Lactobacillus prophage Lj771	8
																																							Candidate_7	Contig1	283692	304386	20695	Inactive	0.01	Pelagibacter phage HTVC008M	14
																																							Candidate_8	Contig1	303473	323105	19633	Inactive	0.04	Staphylococcus phage SA1	18
																																							Candidate_9	Contig1	329090	354134	25045	Inactive	0.19	Salmonella phage SJ46	21
																																							Candidate_10	Contig1	350448	374105	23658	Ambiguous	0.77	Pseudoalteromonas phage C5a	34
																																							Candidate_11	Contig1	375173	395373	20201	Inactive	0.15	Moraxella phage Mcat16	13
																																							Candidate_12	Contig1	445371	470772	25402	Inactive	0.02	Streptococcus phage phiZJ20091101-2	20
																																							Candidate_13	Contig1	496277	507752	11476	Inactive	0.1	N/A	11
																																							Candidate_14	Contig1	510516	527293	16778	Inactive	0.01	Klebsiella phage vB_KpnM_BIS47	12
																																							Candidate_15	Contig1	649992	682239	32248	Inactive	0.01	Escherichia phage ST0	28
																																							Candidate_16	Contig1	657702	682658	24957	Inactive	0.01	Cyanophage Syn10	21
																																							Candidate_17	Contig1	675479	694926	19448	Inactive	0.02	Vibrio phage SSP002	19
																																							Candidate_18	Contig1	712251	725885	13635	Inactive	0.01	Serratia phage X20	10
																																							Candidate_19	Contig1	745070	752859	7790	Inactive	0.17	Vibrio phage phi 2	9
																																							Candidate_20	Contig1	849603	869112	19510	Inactive	0.01	Moraxella phage Mcat7	12
																																							Candidate_21	Contig1	905993	918455	12463	Inactive	0	Moraxella phage Mcat6	6
																																							Candidate_22	Contig1	939279	959011	19733	Inactive	0.06	Synechococcus phage ACG-2014d	15
																																							Candidate_23	Contig1	961825	993290	31466	Inactive	0.02	Cronobacter phage ESSI-2	29
																																							Candidate_24	Contig1	991878	1007325	15448	Inactive	0.01	N/A	10
																																							Candidate_25	Contig1	1093981	1109717	15737	Inactive	0.07	Pseudomonas phage 201phi2-1	16
																																							Candidate_26	Contig1	1185976	1208218	22243	Inactive	0.07	Vibrio phage PV94	14
																																							Candidate_27	Contig1	1208355	1228451	20097	Inactive	0.12	Temperate phage phiNIH1.1	21
																																							Candidate_28	Contig1	1301879	1331634	29756	Inactive	0.04	N/A	28
																																							Candidate_29	Contig1	1476214	1494527	18314	Inactive	0.03	N/A	14
																																							Candidate_30	Contig1	1512967	1527526	14560	Inactive	0	N/A	9
																																							Candidate_31	Contig1	1664850	1689154	24305	Inactive	0.02	Pectobacterium phage ZF40	20
																																							Candidate_32	Contig1	1757246	1790487	33242	Inactive	0.02	Moraxella phage Mcat6	31
																																							Candidate_33	Contig1	1823915	1840303	16389	Inactive	0.01	Escherichia phage 121Q	9
																																							Candidate_34	Contig1	1850695	1872637	21943	Inactive	0	N/A	17
																																							Candidate_35	Contig1	1904449	1940915	36467	Inactive	0.03	Clostridium phage CDKM15	33
																																							Candidate_36	Contig1	1949909	1973576	23668	Inactive	0.01	N/A	24
																																							Candidate_37	Contig1	2032174	2049604	17431	Inactive	0.01	Pseudomonas phage YMC11/11/R1836	16
																																							Candidate_38	Contig1	2039335	2079872	40538	Inactive	0.08	Pseudomonas phage YMC11/11/R1836	42
																																							Candidate_39	Contig1	2335481	2340808	5328	Inactive	0.22	N/A	5
																																							Candidate_40	Contig1	2354661	2373605	18945	Inactive	0.02	N/A	18
																																							Candidate_41	Contig1	2427101	2429613	2513	Ambiguous	0.72	Escherichia phage SUSP1	3
																																							Candidate_42	Contig1	2429884	2446463	16580	Inactive	0.01	Pseudomonas phage YMC11/11/R1836	12
																																							Candidate_43	Contig1	2468746	2489074	20329	Inactive	0.06	Vibrio phage henriette 12B8	16
																																							Candidate_44	Contig1	2553267	2568920	15654	Inactive	0.04	Enterobacteria phage SfV	12
																																							Candidate_45	Contig1	2630991	2647445	16455	Inactive	0	Pseudoalteromonas phage H103	14
																																							Candidate_46	Contig1	2669322	2699225	29904	Inactive	0.06	Streptococcus phage phiZJ20091101-4	25
																																							Candidate_47	Contig1	2756707	2787171	30465	Inactive	0.01	N/A	32
																																							Candidate_48	Contig1	2847116	2854737	7622	Inactive	0.01	Moraxella phage Mcat3	4
																																							Candidate_49	Contig1	2902467	2933968	31502	Inactive	0.04	Streptomyces phage Danzina	26
																																							Candidate_50	Contig1	2989727	3008994	19268	Inactive	0	Bacillus phage proCM3	14
																																							Candidate_51	Contig1	3039002	3081670	42669	Inactive	0.07	Serratia phage 2050HW	42
																																							Candidate_52	Contig1	3065669	3075412	9744	Inactive	0.06	Staphylococcus phage vB_SauM-fRuSau02	6
																																							Candidate_53	Contig1	3153295	3179875	26581	Inactive	0.01	Aeromonas phage Riv-10	24
																																							Candidate_54	Contig1	3245252	3258786	13535	Inactive	0.04	Pseudomonas phage phiAH14a	11
																																							Candidate_55	Contig1	3245252	3258786	13535	Inactive	0.04	Pseudomonas phage phiAH14a	11
																																							Candidate_56	Contig1	3264152	3285989	21838	Inactive	0.03	N/A	13
																																							Candidate_57	Contig1	3370459	3395480	25022	Inactive	0.03	Bacillus phage Mater	22
																																							Candidate_58	Contig1	3422181	3446637	24457	Inactive	0.04	Moraxella phage Mcat6	24
																																							Candidate_59	Contig1	3452993	3471238	18246	Inactive	0.2	Prochlorococcus phage P-SSM3	16
																																							Candidate_60	Contig1	3529305	3535025	5721	Ambiguous	0.67	N/A	4
																																							Candidate_61	Contig1	3633195	3655002	21808	Inactive	0.02	Staphylococcus phage qdsa001	21
																																							Candidate_62	Contig1	3650947	3681347	30401	Inactive	0.05	Salicola phage SCTP-2	27
																																							Candidate_63	Contig1	3662563	3685576	23014	Inactive	0.04	Yersinia phage phiR1-RT	22
																																							Candidate_64	Contig1	3746297	3766451	20155	Inactive	0.02	Moraxella phage Mcat7	16
																																							Candidate_65	Contig1	3791161	3814993	23833	Inactive	0.05	N/A	22
																																							Candidate_66	Contig1	3809360	3822599	13240	Inactive	0.01	N/A	10
																																							Candidate_67	Contig1	3814337	3848625	34289	Inactive	0.03	Alteromonas phage vB_AmaP_AD45-P2	33
																																							Candidate_68	Contig1	3851041	3858540	7500	Inactive	0.01	N/A	6
																																							Candidate_69	Contig1	3858441	3875579	17139	Inactive	0.02	Pelagibacter phage HTVC008M	14
																																							Candidate_70	Contig1	3897634	3919291	21658	Inactive	0.02	Agrobacterium phage Atu_ph07	13
																																							Candidate_71	Contig1	3927475	3939371	11897	Inactive	0.12	Moraxella phage Mcat16	13
																																							Candidate_72	Contig1	3969178	3991082	21905	Ambiguous	0.64	N/A	20
																																							Candidate_73	Contig1	3976770	3996912	20143	Ambiguous	0.73	N/A	17
																																							Candidate_74	Contig2	14879	27423	12545	Inactive	0.01	Pseudomonas phage YMC11/11/R1836	8
																																							Candidate_75	Contig2	15127	47574	32448	Inactive	0.04	Pseudomonas phage YMC11/11/R1836	21
																																							Candidate_76	Contig2	151892	180545	28654	Inactive	0.03	Roseobacter phage DSS3P8	34
																																							Candidate_77	Contig2	179947	194719	14773	Inactive	0.09	Streptococcus phage T12	12
																																							Candidate_78	Contig2	274818	275567	750	Inactive		N/A
																																							Candidate_79	Contig2	382591	399103	16513	Inactive	0	Cellulophaga phage phi13:1	13
																																							Candidate_80	Contig2	416537	430939	14403	Inactive	0.03	N/A	12
																																							Candidate_81	Contig2	503058	525380	22323	Inactive	0.03	N/A	18
																																							Candidate_82	Contig2	525288	532295	7008	Inactive	0.01	N/A	7
																																							Candidate_83	Contig2	530189	536432	6244	Inactive	0.04	Gordonia phage Kampe	5
																																							Candidate_84	Contig2	555904	573079	17176	Inactive	0.1	N/A	10
																																							Candidate_85	Contig2	697704	718665	20962	Inactive	0.2	N/A	21
																																							Candidate_86	Contig2	813913	856372	42460	Inactive	0.01	Serratia phage X20	32
																																							Candidate_87	Contig2	873563	884751	11189	Inactive	0.03	N/A	5
																																							Candidate_88	Contig2	868852	895581	26730	Inactive	0.14	N/A	22
																																							Candidate_89	Contig2	881781	906827	25047	Inactive	0.09	Aureococcus anophagefferens virus	20
																																							Candidate_90	Contig2	898065	918356	20292	Inactive	0.01	Aureococcus anophagefferens virus	13
																																							Candidate_91	Contig2	1086669	1107114	20446	Inactive	0.04	N/A	17
																																							Candidate_92	Contig2	1113437	1156422	42986	Inactive	0.02	Pectobacterium phage ZF40	39
																																							Candidate_93	Contig2	1175253	1189035	13783	Inactive	0.06	Salmonella phage vB_SalM_PM10	12
																																							Candidate_94	Contig2	1268165	1280211	12047	Inactive	0.01	Shigella phage SHBML-50-1	13
																																							Candidate_95	Contig2	1274024	1295324	21301	Inactive	0.01	Shigella phage SHBML-50-1	17
																																							Candidate_96	Contig2	1314927	1340391	25465	Inactive	0	Serratia phage BF	22
																																							Candidate_97	Contig2	1370108	1408081	37974	Inactive	0.01	Aeromonas phage phiAS5	35
																																							Candidate_98	Contig2	1473316	1495078	21763	Inactive	0.02	N/A	22
																																							Candidate_99	Contig2	1595256	1609008	13753	Inactive	0.01	N/A	10
																																							Candidate_100	Contig2	1678384	1685487	7104	Ambiguous	0.54	Cellulophaga phage phi17:2_18	7
																																							Candidate_101	Contig2	1752250	1775217	22968	Inactive	0.02	Pseudomonas phage YMC11/11/R1836	23
																																							Candidate_102	Contig2	1838807	1853618	14812	Inactive	0	N/A	10
																																							Candidate_103	Contig2	1955463	1981783	26321	Inactive	0.05	N/A	21
																																							Candidate_104	Contig2	2006025	2029148	23124	Inactive	0.01	Pseudomonas phage YMC11/11/R1836	16
																																							Candidate_105	Contig2	2022120	2037856	15737	Inactive	0.18	Pseudomonas phage YMC11/11/R1836	13
																																							Candidate_106	Contig2	2044382	2073004	28623	Inactive	0.04	N/A	28
SCSIO-43207	prophage_candidate	contig	attL_start	attL_end	attR_strat	attR_end	prophage_size	SR_evidence_attB	SR_evidence_attP	DRP_evidence_attB	DRP_evidence_attP	#CHROM	POS	ID	REF	ALT	QUAL	FILTER	INFO	FORMAT	sample	REGION	REGION_LENGTH	COMPLETENESS(score)	SPECIFIC_KEYWORD	REGION_POSITION	TRNA_NUM	TOTAL_PROTEIN_NUM	PHAGE_HIT_PROTEIN_NUM	HYPOTHETICAL_PROTEIN_NUM	PHAGE+HYPO_PROTEIN_PERCENTAGE	BACTERIAL_PROTEIN_NUM	ATT_SITE_SHOWUP	PHAGE_SPECIES_NUM	MOST_COMMON_PHAGE_NAME(hit_genes_count)	FIRST_MOST_COMMON_PHAGE_NUM	FIRST_MOST_COMMON_PHAGE_PERCENTAGE	GC_PERCENTAGE	Candidate ID	Sequence ID	Start	End	Length	Category	Score	Closest phage	Gene number
	candidate_1	SCSIO-43207	2643352	2643371	2676198	2676217	32846	0	15	0	4	SCSIO-43207	48713	1	N	<INV>	.	.	SVTYPE=INV;STRANDS=++:2,--:2;SVLEN=630;END=49343;CIPOS=-139,140;CIEND=-113,117;CIPOS95=-117,119;CIEND95=-96,101;IMPRECISE;SU=4;PE=4;SR=0	GT:SU:PE:SR	./.:4:4:0	---------------------------------------------------------------------------------------------------------------------------------------------------------------------------------------------------------------------------------------------------------------																	Candidate_1	SCSIO-43207	1429849	1443497	13649	Active	0.9	Bacillus phage PBC2	11
												SCSIO-43207	75282	2	N	<INV>	.	.	SVTYPE=INV;STRANDS=++:4,--:1;SVLEN=238;END=75520;CIPOS=-6,9;CIEND=-9,6;CIPOS95=-1,4;CIEND95=-2,2;IMPRECISE;SU=5;PE=3;SR=2	GT:SU:PE:SR	./.:5:3:2	1	8.5Kb	incomplete(20)	lysin	485094-493623	0	9	6	3	1	0	no	6	PHAGE_Salmon_ST64B_NC_004313(1),PHAGE_Lactob_Lb338_1_NC_012530(1),PHAGE_Bacill_CP_51_NC_025423(1),PHAGE_Clostr_CDKM15_NC_048643(1),PHAGE_Lactob_LP65_NC_006565(1),PHAGE_Bacter_B124_14_NC_016770(1),PHAGE_Entero_vB_KleM_RaK2_NC_019526(1),PHAGE_Salmon_118970_sal3_NC_031940(1),PHAGE_Bacill_Shanette_NC_028983(1),PHAGE_Rhodoc_Trina_NC_042040(1),PHAGE_Bacill_JL_NC_028982(1),PHAGE_Halovi_HCTV_1_NC_021330(…	1	0.1111	0.3392	Candidate_2	SCSIO-43207	1902487	1938993	36507	Inactive	0.39	Staphylococcus phage vB_SscM-2	31
												SCSIO-43207	203850	3	N	<INV>	.	.	SVTYPE=INV;STRANDS=++:2,--:2;SVLEN=200;END=204050;CIPOS=-10,2;CIEND=-10,2;CIPOS95=-3,1;CIEND95=-3,1;IMPRECISE;SU=4;PE=1;SR=3	GT:SU:PE:SR	./.:4:1:3																		Candidate_3	SCSIO-43207	1718	33792	32075	Inactive	0.19	N/A	31
												SCSIO-43207	335222	4_1	N	N]SCSIO-43207:335356]	.	.	SVTYPE=BND;STRANDS=++:4;EVENT=4;MATEID=4_2;CIPOS=-9,8;CIEND=-9,8;CIPOS95=0,0;CIEND95=0,0;SU=4;PE=0;SR=4	GT:SU:PE:SR	./.:4:0:4																		Candidate_4	SCSIO-43207	1211956	1237676	25721	Ambiguous	0.64	Phormidium phage MIS-PhV1B	20
												SCSIO-43207	335356	4_2	N	N]SCSIO-43207:335222]	.	.	SVTYPE=BND;STRANDS=++:4;SECONDARY;EVENT=4;MATEID=4_1;CIPOS=-9,8;CIEND=-9,8;CIPOS95=0,0;CIEND95=0,0;SU=4;PE=0;SR=4	GT:SU:PE:SR	./.:4:0:4																		Candidate_5	SCSIO-43207	1506643	1545542	38900	Ambiguous	0.59	Moraxella phage Mcat7	51
												SCSIO-43207	502699	5	N	<INV>	.	.	SVTYPE=INV;STRANDS=++:2,--:2;SVLEN=139;END=502838;CIPOS=-4,3;CIEND=-2,0;CIPOS95=-1,1;CIEND95=-2,0;IMPRECISE;SU=4;PE=0;SR=4	GT:SU:PE:SR	./.:4:0:4																		Candidate_6	SCSIO-43207	2493414	2510806	17393	Inactive	0.18	Bacillus phage AaronPhadgers	14
												SCSIO-43207	559828	6_1	N	[SCSIO-43207:559987[N	.	.	SVTYPE=BND;STRANDS=--:5;EVENT=6;MATEID=6_2;CIPOS=0,0;CIEND=-4,0;CIPOS95=0,0;CIEND95=-4,0;IMPRECISE;SU=5;PE=1;SR=4	GT:SU:PE:SR	./.:5:1:4																		Candidate_7	SCSIO-43207	500762	533116	32355	Inactive	0.34	Flavobacterium phage 6H	33
												SCSIO-43207	559987	6_2	N	[SCSIO-43207:559828[N	.	.	SVTYPE=BND;STRANDS=--:5;SECONDARY;EVENT=6;MATEID=6_1;CIPOS=-4,0;CIEND=0,0;CIPOS95=-4,0;CIEND95=0,0;IMPRECISE;SU=5;PE=1;SR=4	GT:SU:PE:SR	./.:5:1:4																		Candidate_8	SCSIO-43207	1241767	1309923	68157	Active	0.99	Clostridium phage phiCDHM19	83
												SCSIO-43207	635466	7_1	N	N]SCSIO-43207:635681]	.	.	SVTYPE=BND;STRANDS=++:4;EVENT=7;MATEID=7_2;CIPOS=0,6;CIEND=-10,9;CIPOS95=0,6;CIEND95=-3,3;IMPRECISE;SU=4;PE=2;SR=2	GT:SU:PE:SR	./.:4:2:2																		Candidate_9	SCSIO-43207	1406599	1429859	23261	Inactive	0.24	Croceibacter phage P2559S	20
												SCSIO-43207	635681	7_2	N	N]SCSIO-43207:635466]	.	.	SVTYPE=BND;STRANDS=++:4;SECONDARY;EVENT=7;MATEID=7_1;CIPOS=-10,9;CIEND=0,6;CIPOS95=-3,3;CIEND95=0,6;IMPRECISE;SU=4;PE=2;SR=2	GT:SU:PE:SR	./.:4:2:2																		Candidate_10	SCSIO-43207	2212109	2242698	30590	Inactive	0.26	Moraxella phage Mcat3	30
												SCSIO-43207	765460	8	N	<INV>	.	.	SVTYPE=INV;STRANDS=++:4,--:1;SVLEN=671;END=766131;CIPOS=-10,9;CIEND=-10,9;CIPOS95=-1,1;CIEND95=-1,1;IMPRECISE;SU=5;PE=1;SR=4	GT:SU:PE:SR	./.:5:1:4																		Candidate_11	SCSIO-43207	603388	616949	13562	Inactive	0.14	Psychrobacter phage Psymv2	9
												SCSIO-43207	773209	9_1	N	[SCSIO-43207:773768[N	.	.	SVTYPE=BND;STRANDS=--:4;EVENT=9;MATEID=9_2;CIPOS=-70,9;CIEND=-9,9;CIPOS95=-34,3;CIEND95=-9,1;IMPRECISE;SU=4;PE=4;SR=0	GT:SU:PE:SR	./.:4:4:0																		Candidate_12	SCSIO-43207	1829903	1847159	17257	Ambiguous	0.61	Staphylococcus phage phiIBB-SEP1	18
												SCSIO-43207	773768	9_2	N	[SCSIO-43207:773209[N	.	.	SVTYPE=BND;STRANDS=--:4;SECONDARY;EVENT=9;MATEID=9_1;CIPOS=-9,9;CIEND=-70,9;CIPOS95=-9,1;CIEND95=-34,3;IMPRECISE;SU=4;PE=4;SR=0	GT:SU:PE:SR	./.:4:4:0																		Candidate_13	SCSIO-43207	2543342	2575488	32147	Ambiguous	0.76	Salmonella phage Marshall	33
												SCSIO-43207	777756	10	N	<DEL>	.	.	SVTYPE=DEL;STRANDS=+-:4;SVLEN=-25;END=777781;CIPOS=-9,8;CIEND=-9,8;CIPOS95=0,0;CIEND95=0,0;SU=4;PE=0;SR=4	GT:SU:PE:SR	./.:4:0:4																		Candidate_14	SCSIO-43207	2679346	2691296	11951	Ambiguous	0.72	Thermus phage TMA	15
												SCSIO-43207	795220	11_1	N	N]SCSIO-43207:795611]	.	.	SVTYPE=BND;STRANDS=++:4;EVENT=11;MATEID=11_2;CIPOS=-10,9;CIEND=-10,9;CIPOS95=-2,2;CIEND95=-3,3;IMPRECISE;SU=4;PE=3;SR=1	GT:SU:PE:SR	./.:4:3:1																		Candidate_15	SCSIO-43207	1844838	1876985	32148	Inactive	0.15	Moraxella phage Mcat16	25
												SCSIO-43207	795611	11_2	N	N]SCSIO-43207:795220]	.	.	SVTYPE=BND;STRANDS=++:4;SECONDARY;EVENT=11;MATEID=11_1;CIPOS=-10,9;CIEND=-10,9;CIPOS95=-3,3;CIEND95=-2,2;IMPRECISE;SU=4;PE=3;SR=1	GT:SU:PE:SR	./.:4:3:1																		Candidate_16	SCSIO-43207	225132	264210	39079	Inactive	0.31	Acinetobacter phage Acj9	41
												SCSIO-43207	834531	12	N	<INV>	.	.	SVTYPE=INV;STRANDS=++:3,--:1;SVLEN=126;END=834657;CIPOS=-10,1;CIEND=-4,9;CIPOS95=-1,0;CIEND95=-1,1;IMPRECISE;SU=4;PE=1;SR=3	GT:SU:PE:SR	./.:4:1:3																		Candidate_17	SCSIO-43207	245476	271681	26206	Inactive	0.18	N/A	24
												SCSIO-43207	1001104	13_1	N	N]SCSIO-43207:1001838]	.	.	SVTYPE=BND;STRANDS=++:4;EVENT=13;MATEID=13_2;CIPOS=-1,9;CIEND=-10,9;CIPOS95=-1,3;CIEND95=-1,1;IMPRECISE;SU=4;PE=2;SR=2	GT:SU:PE:SR	./.:4:2:2
												SCSIO-43207	1001838	13_2	N	N]SCSIO-43207:1001104]	.	.	SVTYPE=BND;STRANDS=++:4;SECONDARY;EVENT=13;MATEID=13_1;CIPOS=-10,9;CIEND=-1,9;CIPOS95=-1,1;CIEND95=-1,3;IMPRECISE;SU=4;PE=2;SR=2	GT:SU:PE:SR	./.:4:2:2
												SCSIO-43207	1028479	14	N	<INV>	.	.	SVTYPE=INV;STRANDS=++:2,--:3;SVLEN=130;END=1028609;CIPOS=-6,1;CIEND=-3,5;CIPOS95=-6,1;CIEND95=-3,1;IMPRECISE;SU=5;PE=0;SR=5	GT:SU:PE:SR	./.:5:0:5
												SCSIO-43207	1030907	15	N	<INV>	.	.	SVTYPE=INV;STRANDS=++:2,--:2;SVLEN=207;END=1031114;CIPOS=-4,9;CIEND=-10,9;CIPOS95=-1,3;CIEND95=-1,1;IMPRECISE;SU=4;PE=1;SR=3	GT:SU:PE:SR	./.:4:1:3
												SCSIO-43207	1070297	16_1	N	N]SCSIO-43207:1070798]	.	.	SVTYPE=BND;STRANDS=++:4;EVENT=16;MATEID=16_2;CIPOS=-10,4;CIEND=-10,9;CIPOS95=-2,3;CIEND95=-3,3;IMPRECISE;SU=4;PE=3;SR=1	GT:SU:PE:SR	./.:4:3:1
												SCSIO-43207	1070798	16_2	N	N]SCSIO-43207:1070297]	.	.	SVTYPE=BND;STRANDS=++:4;SECONDARY;EVENT=16;MATEID=16_1;CIPOS=-10,9;CIEND=-10,4;CIPOS95=-3,3;CIEND95=-2,3;IMPRECISE;SU=4;PE=3;SR=1	GT:SU:PE:SR	./.:4:3:1
												SCSIO-43207	1106647	17	N	<INV>	.	.	SVTYPE=INV;STRANDS=++:2,--:2;SVLEN=173;END=1106820;CIPOS=-10,9;CIEND=-10,9;CIPOS95=-3,3;CIEND95=-3,3;IMPRECISE;SU=4;PE=3;SR=1	GT:SU:PE:SR	./.:4:3:1
												SCSIO-43207	1133735	18	N	<INV>	.	.	SVTYPE=INV;STRANDS=++:3,--:1;SVLEN=162;END=1133897;CIPOS=-10,3;CIEND=-10,9;CIPOS95=-2,2;CIEND95=-3,3;IMPRECISE;SU=4;PE=3;SR=1	GT:SU:PE:SR	./.:4:3:1
												SCSIO-43207	1204345	19	N	<INV>	.	.	SVTYPE=INV;STRANDS=++:2,--:2;SVLEN=508;END=1204853;CIPOS=-12,10;CIEND=0,11;CIPOS95=-12,10;CIEND95=0,4;IMPRECISE;SU=4;PE=4;SR=0	GT:SU:PE:SR	./.:4:4:0
												SCSIO-43207	1306111	20	N	<INV>	.	.	SVTYPE=INV;STRANDS=++:3,--:1;SVLEN=498;END=1306609;CIPOS=-10,9;CIEND=-10,9;CIPOS95=-2,3;CIEND95=-3,3;IMPRECISE;SU=4;PE=3;SR=1	GT:SU:PE:SR	./.:4:3:1
												SCSIO-43207	1331687	21	N	<INV>	.	.	SVTYPE=INV;STRANDS=++:3,--:1;SVLEN=577;END=1332264;CIPOS=-10,9;CIEND=-10,9;CIPOS95=-3,3;CIEND95=-3,3;IMPRECISE;SU=4;PE=3;SR=1	GT:SU:PE:SR	./.:4:3:1
												SCSIO-43207	1395425	22	N	<DEL>	.	.	SVTYPE=DEL;STRANDS=+-:7;SVLEN=-26;END=1395451;CIPOS=-5,4;CIEND=-5,4;CIPOS95=0,0;CIEND95=0,0;SU=7;PE=0;SR=7	GT:SU:PE:SR	./.:7:0:7
												SCSIO-43207	1452845	23	N	<DEL>	.	.	SVTYPE=DEL;STRANDS=+-:5;SVLEN=-25;END=1452870;CIPOS=-9,9;CIEND=-6,7;CIPOS95=0,1;CIEND95=-1,1;IMPRECISE;SU=5;PE=0;SR=5	GT:SU:PE:SR	./.:5:0:5
												SCSIO-43207	1461467	24	N	<INV>	.	.	SVTYPE=INV;STRANDS=++:2,--:2;SVLEN=248;END=1461715;CIPOS=-10,8;CIEND=-10,9;CIPOS95=-2,3;CIEND95=-3,3;IMPRECISE;SU=4;PE=2;SR=2	GT:SU:PE:SR	./.:4:2:2
												SCSIO-43207	1487944	25_1	N	N]SCSIO-43207:1488290]	.	.	SVTYPE=BND;STRANDS=++:4;EVENT=25;MATEID=25_2;CIPOS=-10,9;CIEND=-10,9;CIPOS95=-1,1;CIEND95=-1,1;IMPRECISE;SU=4;PE=2;SR=2	GT:SU:PE:SR	./.:4:2:2
												SCSIO-43207	1488290	25_2	N	N]SCSIO-43207:1487944]	.	.	SVTYPE=BND;STRANDS=++:4;SECONDARY;EVENT=25;MATEID=25_1;CIPOS=-10,9;CIEND=-10,9;CIPOS95=-1,1;CIEND95=-1,1;IMPRECISE;SU=4;PE=2;SR=2	GT:SU:PE:SR	./.:4:2:2
												SCSIO-43207	1488566	26	N	<INV>	.	.	SVTYPE=INV;STRANDS=++:4,--:4;SVLEN=170;END=1488736;CIPOS=0,8;CIEND=-21,30;CIPOS95=0,8;CIEND95=-20,21;IMPRECISE;SU=8;PE=5;SR=3	GT:SU:PE:SR	./.:8:5:3
												SCSIO-43207	1490820	27	N	<DEL>	.	.	SVTYPE=DEL;STRANDS=+-:6;SVLEN=-25;END=1490845;CIPOS=-8,6;CIEND=-5,8;CIPOS95=0,0;CIEND95=-1,1;IMPRECISE;SU=6;PE=1;SR=5	GT:SU:PE:SR	./.:6:1:5
												SCSIO-43207	1521525	28_1	N	N]SCSIO-43207:1521958]	.	.	SVTYPE=BND;STRANDS=++:4;EVENT=28;MATEID=28_2;CIPOS=-10,9;CIEND=-10,9;CIPOS95=-2,3;CIEND95=-3,3;IMPRECISE;SU=4;PE=3;SR=1	GT:SU:PE:SR	./.:4:3:1
												SCSIO-43207	1521958	28_2	N	N]SCSIO-43207:1521525]	.	.	SVTYPE=BND;STRANDS=++:4;SECONDARY;EVENT=28;MATEID=28_1;CIPOS=-10,9;CIEND=-10,9;CIPOS95=-3,3;CIEND95=-2,3;IMPRECISE;SU=4;PE=3;SR=1	GT:SU:PE:SR	./.:4:3:1
												SCSIO-43207	1564269	29	N	<INV>	.	.	SVTYPE=INV;STRANDS=++:3,--:2;SVLEN=315;END=1564584;CIPOS=-10,9;CIEND=-10,9;CIPOS95=-3,3;CIEND95=-3,3;IMPRECISE;SU=5;PE=3;SR=2	GT:SU:PE:SR	./.:5:3:2
												SCSIO-43207	1605101	30_1	N	N]SCSIO-43207:1605286]	.	.	SVTYPE=BND;STRANDS=++:4;EVENT=30;MATEID=30_2;CIPOS=-10,9;CIEND=-10,9;CIPOS95=-2,3;CIEND95=-2,3;IMPRECISE;SU=4;PE=2;SR=2	GT:SU:PE:SR	./.:4:2:2
												SCSIO-43207	1605286	30_2	N	N]SCSIO-43207:1605101]	.	.	SVTYPE=BND;STRANDS=++:4;SECONDARY;EVENT=30;MATEID=30_1;CIPOS=-10,9;CIEND=-10,9;CIPOS95=-2,3;CIEND95=-2,3;IMPRECISE;SU=4;PE=2;SR=2	GT:SU:PE:SR	./.:4:2:2
												SCSIO-43207	1801785	31	N	<INV>	.	.	SVTYPE=INV;STRANDS=++:1,--:3;SVLEN=183;END=1801968;CIPOS=-10,9;CIEND=-10,9;CIPOS95=-1,1;CIEND95=-1,1;IMPRECISE;SU=4;PE=2;SR=2	GT:SU:PE:SR	./.:4:2:2
												SCSIO-43207	1809641	32_1	N	[SCSIO-43207:1810725[N	.	.	SVTYPE=BND;STRANDS=--:4;EVENT=32;MATEID=32_2;CIPOS=-10,0;CIEND=0,8;CIPOS95=-1,0;CIEND95=0,1;IMPRECISE;SU=4;PE=0;SR=4	GT:SU:PE:SR	./.:4:0:4
												SCSIO-43207	1810725	32_2	N	[SCSIO-43207:1809641[N	.	.	SVTYPE=BND;STRANDS=--:4;SECONDARY;EVENT=32;MATEID=32_1;CIPOS=0,8;CIEND=-10,0;CIPOS95=0,1;CIEND95=-1,0;IMPRECISE;SU=4;PE=0;SR=4	GT:SU:PE:SR	./.:4:0:4
												SCSIO-43207	1845830	33	N	<DEL>	.	.	SVTYPE=DEL;STRANDS=+-:5;SVLEN=-26;END=1845856;CIPOS=-8,9;CIEND=-10,9;CIPOS95=0,1;CIEND95=0,0;IMPRECISE;SU=5;PE=0;SR=5	GT:SU:PE:SR	./.:5:0:5
												SCSIO-43207	1892532	34	N	<INV>	.	.	SVTYPE=INV;STRANDS=++:1,--:3;SVLEN=200;END=1892732;CIPOS=-3,0;CIEND=-10,9;CIPOS95=-3,0;CIEND95=-1,1;IMPRECISE;SU=4;PE=2;SR=2	GT:SU:PE:SR	./.:4:2:2
												SCSIO-43207	1912849	35	N	<INV>	.	.	SVTYPE=INV;STRANDS=++:3,--:1;SVLEN=244;END=1913093;CIPOS=-8,9;CIEND=-6,9;CIPOS95=-1,3;CIEND95=-1,4;IMPRECISE;SU=4;PE=2;SR=2	GT:SU:PE:SR	./.:4:2:2
												SCSIO-43207	2079477	36	N	<INV>	.	.	SVTYPE=INV;STRANDS=++:2,--:2;SVLEN=131;END=2079608;CIPOS=0,5;CIEND=-2,0;CIPOS95=0,5;CIEND95=-2,0;IMPRECISE;SU=4;PE=1;SR=3	GT:SU:PE:SR	./.:4:1:3
												SCSIO-43207	2079665	37	N	<INV>	.	.	SVTYPE=INV;STRANDS=++:2,--:2;SVLEN=286;END=2079951;CIPOS=-10,9;CIEND=-10,9;CIPOS95=-3,3;CIEND95=-3,3;IMPRECISE;SU=4;PE=3;SR=1	GT:SU:PE:SR	./.:4:3:1
												SCSIO-43207	2222942	38	N	<INV>	.	.	SVTYPE=INV;STRANDS=++:2,--:2;SVLEN=225;END=2223167;CIPOS=-10,9;CIEND=-2,9;CIPOS95=-2,3;CIEND95=-1,8;IMPRECISE;SU=4;PE=3;SR=1	GT:SU:PE:SR	./.:4:3:1
												SCSIO-43207	2278675	39	N	<DEL>	.	.	SVTYPE=DEL;STRANDS=+-:10;SVLEN=-24;END=2278699;CIPOS=-10,9;CIEND=-10,9;CIPOS95=0,0;CIEND95=0,0;SU=10;PE=0;SR=10	GT:SU:PE:SR	./.:10:0:10
												SCSIO-43207	2439683	40_1	N	N]SCSIO-43207:2439847]	.	.	SVTYPE=BND;STRANDS=++:5;EVENT=40;MATEID=40_2;CIPOS=-10,11;CIEND=-10,467;CIPOS95=-10,11;CIEND95=-2,161;IMPRECISE;SU=5;PE=3;SR=2	GT:SU:PE:SR	./.:5:3:2
												SCSIO-43207	2439847	40_2	N	N]SCSIO-43207:2439683]	.	.	SVTYPE=BND;STRANDS=++:5;SECONDARY;EVENT=40;MATEID=40_1;CIPOS=-10,467;CIEND=-10,11;CIPOS95=-2,161;CIEND95=-10,11;IMPRECISE;SU=5;PE=3;SR=2	GT:SU:PE:SR	./.:5:3:2
												SCSIO-43207	2581114	41	N	<INV>	.	.	SVTYPE=INV;STRANDS=++:3,--:1;SVLEN=144;END=2581258;CIPOS=-3,0;CIEND=-6,9;CIPOS95=-3,0;CIEND95=0,1;IMPRECISE;SU=4;PE=0;SR=4	GT:SU:PE:SR	./.:4:0:4
												SCSIO-43207	2594548	42	N	<INV>	.	.	SVTYPE=INV;STRANDS=++:2,--:2;SVLEN=250;END=2594798;CIPOS=-10,99;CIEND=-10,469;CIPOS95=0,95;CIEND95=-2,232;IMPRECISE;SU=4;PE=2;SR=2	GT:SU:PE:SR	./.:4:2:2
												SCSIO-43207	2650866	43	N	<INV>	.	.	SVTYPE=INV;STRANDS=++:2,--:3;SVLEN=389;END=2651255;CIPOS=-7,9;CIEND=-10,9;CIPOS95=0,3;CIEND95=-1,1;IMPRECISE;SU=5;PE=3;SR=2	GT:SU:PE:SR	./.:5:3:2
												SCSIO-43207	2656008	44	N	<DEL>	.	.	SVTYPE=DEL;STRANDS=+-:4;SVLEN=-413;END=2656421;CIPOS=-10,381;CIEND=-381,9;CIPOS95=-2,137;CIEND95=-137,2;IMPRECISE;SU=4;PE=4;SR=0	GT:SU:PE:SR	./.:4:4:0
												SCSIO-43207	2643358	45	N	<DUP>	.	.	SVTYPE=DUP;STRANDS=-+:23;SVLEN=32859;END=2676217;CIPOS=-10,9;CIEND=-10,9;CIPOS95=0,0;CIEND95=0,0;SU=23;PE=6;SR=17	GT:SU:PE:SR	./.:23:6:17
												SCSIO-43207	2813202	46	N	<DEL>	.	.	SVTYPE=DEL;STRANDS=+-:8;SVLEN=-25;END=2813227;CIPOS=-10,9;CIEND=-10,7;CIPOS95=0,0;CIEND95=0,0;SU=8;PE=0;SR=8	GT:SU:PE:SR	./.:8:0:8
												SCSIO-43207	2924515	47	N	<INV>	.	.	SVTYPE=INV;STRANDS=++:2,--:2;SVLEN=545;END=2925060;CIPOS=-10,9;CIEND=-10,9;CIPOS95=-1,1;CIEND95=-1,1;IMPRECISE;SU=4;PE=1;SR=3	GT:SU:PE:SR	./.:4:1:3
												SCSIO-43207	2934581	48_1	N	[SCSIO-43207:2934718[N	.	.	SVTYPE=BND;STRANDS=--:4;EVENT=48;MATEID=48_2;CIPOS=-10,8;CIEND=0,7;CIPOS95=-1,0;CIEND95=0,1;IMPRECISE;SU=4;PE=1;SR=3	GT:SU:PE:SR	./.:4:1:3
												SCSIO-43207	2934718	48_2	N	[SCSIO-43207:2934581[N	.	.	SVTYPE=BND;STRANDS=--:4;SECONDARY;EVENT=48;MATEID=48_1;CIPOS=0,7;CIEND=-10,8;CIPOS95=0,1;CIEND95=-1,0;IMPRECISE;SU=4;PE=1;SR=3	GT:SU:PE:SR	./.:4:1:3
												SCSIO-43207	2958270	49_1	N	N]SCSIO-43207:2958523]	.	.	SVTYPE=BND;STRANDS=++:4;EVENT=49;MATEID=49_2;CIPOS=-10,61;CIEND=-10,428;CIPOS95=0,59;CIEND95=-2,150;IMPRECISE;SU=4;PE=2;SR=2	GT:SU:PE:SR	./.:4:2:2
												SCSIO-43207	2958523	49_2	N	N]SCSIO-43207:2958270]	.	.	SVTYPE=BND;STRANDS=++:4;SECONDARY;EVENT=49;MATEID=49_1;CIPOS=-10,428;CIEND=-10,61;CIPOS95=-2,150;CIEND95=0,59;IMPRECISE;SU=4;PE=2;SR=2	GT:SU:PE:SR	./.:4:2:2
												SCSIO-43207	10	50	N	<DUP>	.	.	SVTYPE=DUP;STRANDS=-+:272;SVLEN=2959658;END=2959668;CIPOS=0,0;CIEND=0,0;CIPOS95=0,0;CIEND95=0,0;SU=272;PE=121;SR=151	GT:SU:PE:SR	./.:272:121:151
SCSIO_43206	prophage_candidate	contig	attL_start	attL_end	attR_strat	attR_end	prophage_size	SR_evidence_attB	SR_evidence_attP	DRP_evidence_attB	DRP_evidence_attP	#CHROM	POS	ID	REF	ALT	QUAL	FILTER	INFO	FORMAT	sample	REGION	REGION_LENGTH	COMPLETENESS(score)	SPECIFIC_KEYWORD	REGION_POSITION	TRNA_NUM	TOTAL_PROTEIN_NUM	PHAGE_HIT_PROTEIN_NUM	HYPOTHETICAL_PROTEIN_NUM	PHAGE+HYPO_PROTEIN_PERCENTAGE	BACTERIAL_PROTEIN_NUM	ATT_SITE_SHOWUP	PHAGE_SPECIES_NUM	MOST_COMMON_PHAGE_NAME(hit_genes_count)	FIRST_MOST_COMMON_PHAGE_NUM	FIRST_MOST_COMMON_PHAGE_PERCENTAGE	GC_PERCENTAGE	Candidate ID	Sequence ID	Start	End	Length	Category	Score	Closest phage
	candidate_1	SCSIO_43206	2668021	2668042	2679241	2679262	11220	1	27	1	8	SCSIO_43206	132591	1	N	<DEL>	.	.	SVTYPE=DEL;STRANDS=+-:5;SVLEN=-43;END=132634;CIPOS=-8,9;CIEND=-8,0;CIPOS95=0,1;CIEND95=-8,0;IMPRECISE;SU=5;PE=0;SR=5	GT:SU:PE:SR	./.:5:0:5	---------------------------------------------------------------------------------------------------------------------------------------------------------------------------------------------------------------------------------------------------------------																	Candidate_1	SCSIO_43206	22560	61388	38829	Inactive	0.45	Bacillus phage AR9
												SCSIO_43206	469492	2	N	<INV>	.	.	SVTYPE=INV;STRANDS=++:3,--:1;SVLEN=266;END=469758;CIPOS=-9,2;CIEND=0,2;CIPOS95=-2,2;CIEND95=0,2;IMPRECISE;SU=4;PE=2;SR=2	GT:SU:PE:SR	./.:4:2:2	1	12.2Kb	incomplete(20)	tail	1120534-1132753	0	14	10	4	1	0	no	7	PHAGE_Sphing_PAU_NC_019521(4),PHAGE_Entero_phi92_NC_023693(4),PHAGE_Escher_phAPEC8_NC_020079(4),PHAGE_Synech_ACG_2014f_NC_026927(3),PHAGE_Bacill_SP_15_NC_031245(2),PHAGE_Bacill_MG_B1_NC_021336(1),PHAGE_Synech_S_SSM7_NC_015287(1),PHAGE_Bacill_Eldridge_NC_030920(1),PHAGE_Synech_S_SKS1_NC_020851(1),PHAGE_Ralsto_RSL1_NC_010811(1),PHAGE_Prochl_P_SSM2_NC_006883(1),PHAGE_Clostr_phiCP13O_NC_019506(1),PHA…	2	0.2857	0.3182	Candidate_2	SCSIO_43206	42736	55935	13200	Inactive	0	Fusobacterium phage Funu1
												SCSIO_43206	646225	3_1	N	N]SCSIO_43206:646496]	.	.	SVTYPE=BND;STRANDS=++:4;EVENT=3;MATEID=3_2;CIPOS=-10,9;CIEND=-10,9;CIPOS95=-2,3;CIEND95=-3,3;IMPRECISE;SU=4;PE=2;SR=2	GT:SU:PE:SR	./.:4:2:2	2	7.4Kb	incomplete(10)	NA	2160523-2167999	0	8	6	2	1	0	no	5	PHAGE_Staphy_phiN315_NC_004740(1),PHAGE_Strept_9871_NC_031069(1),PHAGE_Strept_9872_NC_031094(1),PHAGE_Synech_ACG_2014f_NC_026927(1),PHAGE_Prochl_P_SSM2_NC_006883(1),PHAGE_Strept_9874_NC_031023(1),PHAGE_Synech_S_CAM7_NC_031927(1),PHAGE_Bacill_SPbeta_NC_001884(1)	2	0.125	0.2917	Candidate_3	SCSIO_43206	49256	64061	14806	Inactive	0.04	Bacillus phage AR9
												SCSIO_43206	646496	3_2	N	N]SCSIO_43206:646225]	.	.	SVTYPE=BND;STRANDS=++:4;SECONDARY;EVENT=3;MATEID=3_1;CIPOS=-10,9;CIEND=-10,9;CIPOS95=-3,3;CIEND95=-2,3;IMPRECISE;SU=4;PE=2;SR=2	GT:SU:PE:SR	./.:4:2:2																		Candidate_4	SCSIO_43206	78491	97174	18684	Inactive	0.09	Bacillus phage vB_BpuM-BpSp
												SCSIO_43206	823624	4_1	N	N]SCSIO_43206:823799]	.	.	SVTYPE=BND;STRANDS=++:4;EVENT=4;MATEID=4_2;CIPOS=-1,0;CIEND=-9,2;CIPOS95=-1,0;CIEND95=-2,2;IMPRECISE;SU=4;PE=2;SR=2	GT:SU:PE:SR	./.:4:2:2																		Candidate_5	SCSIO_43206	91427	109932	18506	Inactive	0.05	Staphylococcus phage S25-3
												SCSIO_43206	823799	4_2	N	N]SCSIO_43206:823624]	.	.	SVTYPE=BND;STRANDS=++:4;SECONDARY;EVENT=4;MATEID=4_1;CIPOS=-9,2;CIEND=-1,0;CIPOS95=-2,2;CIEND95=-1,0;IMPRECISE;SU=4;PE=2;SR=2	GT:SU:PE:SR	./.:4:2:2																		Candidate_6	SCSIO_43206	179685	207379	27695	Active	0.85	Enterobacteria phage vB_EcoM_VR5
												SCSIO_43206	888898	5	N	<DEL>	.	.	SVTYPE=DEL;STRANDS=+-:8;SVLEN=-25;END=888923;CIPOS=-5,5;CIEND=-10,8;CIPOS95=0,0;CIEND95=0,0;SU=8;PE=0;SR=8	GT:SU:PE:SR	./.:8:0:8																		Candidate_7	SCSIO_43206	214652	256645	41994	Active	0.9	Bacteriophage vB_NpeS-2AV2
												SCSIO_43206	1056213	6	N	<DEL>	.	.	SVTYPE=DEL;STRANDS=+-:4;SVLEN=-24;END=1056237;CIPOS=-9,8;CIEND=-9,8;CIPOS95=0,0;CIEND95=0,0;SU=4;PE=0;SR=4	GT:SU:PE:SR	./.:4:0:4																		Candidate_8	SCSIO_43206	265753	295054	29302	Inactive	0.29	Bacillus phage Shbh1
												SCSIO_43206	1268089	7	N	<DEL>	.	.	SVTYPE=DEL;STRANDS=+-:8;SVLEN=-25;END=1268114;CIPOS=-5,4;CIEND=-10,9;CIPOS95=0,0;CIEND95=0,0;SU=8;PE=0;SR=8	GT:SU:PE:SR	./.:8:0:8																		Candidate_9	SCSIO_43206	283195	310435	27241	Inactive	0.24	Bacillus phage Shbh1
												SCSIO_43206	1346407	8_1	N	N]SCSIO_43206:1346749]	.	.	SVTYPE=BND;STRANDS=++:5;EVENT=8;MATEID=8_2;CIPOS=-10,3;CIEND=-10,9;CIPOS95=-2,2;CIEND95=-2,3;IMPRECISE;SU=5;PE=3;SR=2	GT:SU:PE:SR	./.:5:3:2																		Candidate_10	SCSIO_43206	320064	346395	26332	Inactive	0.38	Aureococcus anophagefferens virus
												SCSIO_43206	1346749	8_2	N	N]SCSIO_43206:1346407]	.	.	SVTYPE=BND;STRANDS=++:5;SECONDARY;EVENT=8;MATEID=8_1;CIPOS=-10,9;CIEND=-10,3;CIPOS95=-2,3;CIEND95=-2,2;IMPRECISE;SU=5;PE=3;SR=2	GT:SU:PE:SR	./.:5:3:2																		Candidate_11	SCSIO_43206	387211	417403	30193	Inactive	0.08	Moraxella phage Mcat7
												SCSIO_43206	1528527	9	N	<DEL>	.	.	SVTYPE=DEL;STRANDS=+-:5;SVLEN=-23;END=1528550;CIPOS=-8,8;CIEND=-10,9;CIPOS95=0,2;CIEND95=0,0;IMPRECISE;SU=5;PE=0;SR=5	GT:SU:PE:SR	./.:5:0:5																		Candidate_12	SCSIO_43206	456120	482770	26651	Inactive	0.33	Lactococcus phage asccphi28
												SCSIO_43206	1691274	10	N	<DEL>	.	.	SVTYPE=DEL;STRANDS=+-:4;SVLEN=-26;END=1691300;CIPOS=-9,8;CIEND=-10,3;CIPOS95=0,1;CIEND95=-1,0;IMPRECISE;SU=4;PE=0;SR=4	GT:SU:PE:SR	./.:4:0:4																		Candidate_13	SCSIO_43206	479905	496619	16715	Inactive	0.11	Klebsiella phage K64-1
												SCSIO_43206	1861416	11	N	<DEL>	.	.	SVTYPE=DEL;STRANDS=+-:7;SVLEN=-26;END=1861442;CIPOS=-5,4;CIEND=-5,6;CIPOS95=0,0;CIEND95=0,1;IMPRECISE;SU=7;PE=0;SR=7	GT:SU:PE:SR	./.:7:0:7																		Candidate_14	SCSIO_43206	547321	573125	25805	Inactive	0.49	Riemerella phage RAP44
												SCSIO_43206	1874936	12	N	<DEL>	.	.	SVTYPE=DEL;STRANDS=+-:6;SVLEN=-25;END=1874961;CIPOS=-6,5;CIEND=-10,2;CIPOS95=0,0;CIEND95=-1,0;IMPRECISE;SU=6;PE=0;SR=6	GT:SU:PE:SR	./.:6:0:6																		Candidate_15	SCSIO_43206	593465	612212	18748	Inactive	0.1	Staphylococcus phage phi879
												SCSIO_43206	2023155	13	N	<INV>	.	.	SVTYPE=INV;STRANDS=++:1,--:3;SVLEN=559;END=2023714;CIPOS=-10,9;CIEND=-10,9;CIPOS95=-1,1;CIEND95=-1,1;IMPRECISE;SU=4;PE=2;SR=2	GT:SU:PE:SR	./.:4:2:2																		Candidate_16	SCSIO_43206	697358	708907	11550	Inactive	0.04	Lactococcus phage AM5
												SCSIO_43206	2045331	14	N	<DEL>	.	.	SVTYPE=DEL;STRANDS=+-:9;SVLEN=-25;END=2045356;CIPOS=-4,3;CIEND=-1,4;CIPOS95=0,0;CIEND95=0,0;SU=9;PE=0;SR=9	GT:SU:PE:SR	./.:9:0:9																		Candidate_17	SCSIO_43206	714082	728679	14598	Inactive	0.08	Shigella phage SHSML-45
												SCSIO_43206	2074516	15	N	<INV>	.	.	SVTYPE=INV;STRANDS=++:3,--:2;SVLEN=352;END=2074868;CIPOS=-10,9;CIEND=-10,9;CIPOS95=-1,1;CIEND95=-1,1;IMPRECISE;SU=5;PE=3;SR=2	GT:SU:PE:SR	./.:5:3:2																		Candidate_18	SCSIO_43206	727721	749597	21877	Inactive	0.24	Bacillus phage BCU4
												SCSIO_43206	2228730	16_1	N	N]SCSIO_43206:2229060]	.	.	SVTYPE=BND;STRANDS=++:4;EVENT=16;MATEID=16_2;CIPOS=-10,9;CIEND=-10,9;CIPOS95=-2,3;CIEND95=-3,3;IMPRECISE;SU=4;PE=2;SR=2	GT:SU:PE:SR	./.:4:2:2																		Candidate_19	SCSIO_43206	774479	805857	31379	Inactive	0.1	Erwinia phage vB_EamM_Caitlin
												SCSIO_43206	2229060	16_2	N	N]SCSIO_43206:2228730]	.	.	SVTYPE=BND;STRANDS=++:4;SECONDARY;EVENT=16;MATEID=16_1;CIPOS=-10,9;CIEND=-10,9;CIPOS95=-3,3;CIEND95=-2,3;IMPRECISE;SU=4;PE=2;SR=2	GT:SU:PE:SR	./.:4:2:2																		Candidate_20	SCSIO_43206	786095	826527	40433	Inactive	0.21	Erwinia phage vB_EamM_Caitlin
												SCSIO_43206	2369878	17	N	<DEL>	.	.	SVTYPE=DEL;STRANDS=+-:5;SVLEN=-25;END=2369903;CIPOS=-10,9;CIEND=-8,6;CIPOS95=0,0;CIEND95=-1,0;IMPRECISE;SU=5;PE=0;SR=5	GT:SU:PE:SR	./.:5:0:5																		Candidate_21	SCSIO_43206	808698	825842	17145	Ambiguous	0.55	Salmonella phage SSU5
												SCSIO_43206	2391583	18	N	<DEL>	.	.	SVTYPE=DEL;STRANDS=+-:7;SVLEN=-25;END=2391608;CIPOS=-5,4;CIEND=-6,4;CIPOS95=0,0;CIEND95=0,0;SU=7;PE=0;SR=7	GT:SU:PE:SR	./.:7:0:7																		Candidate_22	SCSIO_43206	864221	885079	20859	Inactive	0.17	Salmonella phage SP01
												SCSIO_43206	2512943	19	N	<DEL>	.	.	SVTYPE=DEL;STRANDS=+-:4;SVLEN=-28;END=2512971;CIPOS=-9,8;CIEND=0,7;CIPOS95=0,0;CIEND95=0,1;IMPRECISE;SU=4;PE=0;SR=4	GT:SU:PE:SR	./.:4:0:4																		Candidate_23	SCSIO_43206	935909	958607	22699	Inactive	0.42	Prochlorococcus phage P-TIM68
												SCSIO_43206	2668020	20	N	<DUP>	.	.	SVTYPE=DUP;STRANDS=-+:42;SVLEN=11237;END=2679257;CIPOS=-10,9;CIEND=-1,0;CIPOS95=0,0;CIEND95=0,0;SU=42;PE=20;SR=22	GT:SU:PE:SR	./.:42:20:22																		Candidate_24	SCSIO_43206	1027425	1057608	30184	Inactive	0.35	Bacillus phage phi4J1
												SCSIO_43206	2789270	21	N	<DEL>	.	.	SVTYPE=DEL;STRANDS=+-:7;SVLEN=-26;END=2789296;CIPOS=-5,4;CIEND=-6,4;CIPOS95=0,0;CIEND95=0,0;SU=7;PE=0;SR=7	GT:SU:PE:SR	./.:7:0:7																		Candidate_25	SCSIO_43206	1063072	1079558	16487	Inactive	0.09	Clostridium phage c-st
												SCSIO_43206	2843228	22	N	<DEL>	.	.	SVTYPE=DEL;STRANDS=+-:7;SVLEN=-25;END=2843253;CIPOS=-5,4;CIEND=-8,5;CIPOS95=0,0;CIEND95=-1,0;IMPRECISE;SU=7;PE=0;SR=7	GT:SU:PE:SR	./.:7:0:7																		Candidate_26	SCSIO_43206	1119739	1148017	28279	Inactive	0.37	Escherichia phage vB_EcoM_PHB05
												SCSIO_43206	2886332	23	N	<DEL>	.	.	SVTYPE=DEL;STRANDS=+-:9;SVLEN=-23;END=2886355;CIPOS=-4,3;CIEND=-4,3;CIPOS95=0,0;CIEND95=0,0;SU=9;PE=0;SR=9	GT:SU:PE:SR	./.:9:0:9																		Candidate_27	SCSIO_43206	1152165	1169088	16924	Inactive	0.05	Escherichia phage D6
												SCSIO_43206	10	24	N	<DUP>	.	.	SVTYPE=DUP;STRANDS=-+:330;SVLEN=2954705;END=2954715;CIPOS=0,0;CIEND=0,0;CIPOS95=0,0;CIEND95=0,0;SU=330;PE=134;SR=196	GT:SU:PE:SR	./.:330:134:196																		Candidate_28	SCSIO_43206	1206037	1221097	15061	Inactive	0.04	Shigella phage SP18
																																							Candidate_29	SCSIO_43206	1234076	1248417	14342	Inactive	0.09	Flavobacterium phage FL-1
																																							Candidate_30	SCSIO_43206	1237363	1253938	16576	Inactive	0.19	Flavobacterium phage FL-1
																																							Candidate_31	SCSIO_43206	1336413	1350178	13766	Inactive	0.13	Lactococcus phage P118
																																							Candidate_32	SCSIO_43206	1374697	1389694	14998	Inactive	0.18	Escherichia phage PEC04
																																							Candidate_33	SCSIO_43206	1427335	1454139	26805	Inactive	0.07	Synechococcus phage S-PM2
																																							Candidate_34	SCSIO_43206	1513307	1536222	22916	Inactive	0.06	Cellulophaga phage phi4:1_18
																																							Candidate_35	SCSIO_43206	1573257	1591084	17828	Inactive	0.44	Planktothrix phage PaV-LD
																																							Candidate_36	SCSIO_43206	1606292	1631459	25168	Inactive	0.17	Flavobacterium phage 6H
																																							Candidate_37	SCSIO_43206	1622103	1646526	24424	Inactive	0.04	Staphylococcus phage SPbeta-like
																																							Candidate_38	SCSIO_43206	1696956	1719478	22523	Ambiguous	0.62	Tenacibaculum phage pT24
																																							Candidate_39	SCSIO_43206	1719957	1743163	23207	Ambiguous	0.53	Cellulophaga phage phi18:2
																																							Candidate_40	SCSIO_43206	1746256	1769268	23013	Inactive	0.19	Cellulophaga phage phi18:3
																																							Candidate_41	SCSIO_43206	1826558	1836884	10327	Inactive	0.29	Staphylococcus prophage phiPV83
																																							Candidate_42	SCSIO_43206	1874435	1903506	29072	Inactive	0.14	Vibrio phage KVP40
																																							Candidate_43	SCSIO_43206	1949313	1976459	27147	Inactive	0.17	Staphylococcus phage phiBU01
																																							Candidate_44	SCSIO_43206	1957552	1996876	39325	Inactive	0.16	Staphylococcus phage phiBU01
																																							Candidate_45	SCSIO_43206	1995548	2025699	30152	Inactive	0.12	Moraxella phage Mcat6
																																							Candidate_46	SCSIO_43206	2051739	2068604	16866	Inactive	0.23	Staphylococcus phage phiIBB-SEP1
																																							Candidate_47	SCSIO_43206	2103364	2119061	15698	Inactive	0.11	Lactococcus phage P092
																																							Candidate_48	SCSIO_43206	2129820	2141904	12085	Inactive	0.03	Synechococcus phage S-SKS1
																																							Candidate_49	SCSIO_43206	2182323	2201195	18873	Inactive	0	Staphylococcus phage vB_Sau_S24
																																							Candidate_50	SCSIO_43206	2231490	2245039	13550	Inactive	0.07	Cellulophaga phage phi39:1
																																							Candidate_51	SCSIO_43206	2304379	2317034	12656	Inactive	0.15	Serratia phage BF
																																							Candidate_52	SCSIO_43206	2368915	2398465	29551	Inactive	0.13	Lactococcus phage phiL47
																																							Candidate_53	SCSIO_43206	2435462	2455260	19799	Inactive	0.07	Escherichia phage vB_EcoP_PhAPEC7
																																							Candidate_54	SCSIO_43206	2447364	2477853	30490	Inactive	0.03	Staphylococcus phage vB_SscM-2
																																							Candidate_55	SCSIO_43206	2489062	2520006	30945	Inactive	0.09	Moraxella phage Mcat3
																																							Candidate_56	SCSIO_43206	2500089	2528395	28307	Inactive	0.07	Moraxella phage Mcat3
																																							Candidate_57	SCSIO_43206	2522079	2544469	22391	Inactive	0.08	Cellulophaga phage phi4:1_18
																																							Candidate_58	SCSIO_43206	2543083	2560190	17108	Inactive	0.04	N/A
																																							Candidate_59	SCSIO_43206	2557286	2576549	19264	Inactive	0.07	Proteobacteria phage MWH-Nonnen-W8red 2
																																							Candidate_60	SCSIO_43206	2571012	2594520	23509	Inactive	0.01	Cyanophage Syn10
																																							Candidate_61	SCSIO_43206	2648530	2674443	25914	Inactive	0.34	Nonlabens phage P12024S
																																							Candidate_62	SCSIO_43206	2680596	2696244	15649	Inactive	0.23	Synechococcus phage S-MbCM25
																																							Candidate_63	SCSIO_43206	2691187	2714888	23702	Inactive	0.26	Erysipelothrix phage SE-1
																																							Candidate_64	SCSIO_43206	2712968	2738409	25442	Inactive	0.11	Streptococcus phage phiD12
																																							Candidate_65	SCSIO_43206	2732260	2751364	19105	Inactive	0.07	Peptoclostridium phage phiCDIF1296T
																																							Candidate_66	SCSIO_43206	2858038	2882505	24468	Inactive	0.03	Staphylococcus phage JD007
																																							Candidate_67	SCSIO_43206	2871182	2923018	51837	Inactive	0.08	Aeromonas phage Riv-10
																																							Candidate_68	SCSIO_43206	2908070	2940740	32671	Inactive	0.05	Agrobacterium phage Atu_ph07
SCSIO-43204	prophage_candidate	contig	attL_start	attL_end	attR_strat	attR_end	prophage_size	SR_evidence_attB	SR_evidence_attP	DRP_evidence_attB	DRP_evidence_attP	#CHROM	POS	ID	REF	ALT	QUAL	FILTER	INFO	FORMAT	sample	REGION	REGION_LENGTH	COMPLETENESS(score)	SPECIFIC_KEYWORD	REGION_POSITION	TRNA_NUM	TOTAL_PROTEIN_NUM	PHAGE_HIT_PROTEIN_NUM	HYPOTHETICAL_PROTEIN_NUM	PHAGE+HYPO_PROTEIN_PERCENTAGE	BACTERIAL_PROTEIN_NUM	ATT_SITE_SHOWUP	PHAGE_SPECIES_NUM	MOST_COMMON_PHAGE_NAME(hit_genes_count)	FIRST_MOST_COMMON_PHAGE_NUM	FIRST_MOST_COMMON_PHAGE_PERCENTAGE	GC_PERCENTAGE	Candidate ID	Sequence ID	Start	End	Length	Category	Score	Closest phage	Gene number
	candidate_1	SCSIO_43206	1472262	1472314	1512357	1512409	40095	0	35	0	14	SCSIO_43206	104763	1	N	<DEL>	.	.	SVTYPE=DEL;STRANDS=+-:5;SVLEN=-26;END=104789;CIPOS=-9,9;CIEND=-10,9;CIPOS95=0,1;CIEND95=0,0;IMPRECISE;SU=5;PE=0;SR=5	GT:SU:PE:SR	./.:5:0:5	---------------------------------------------------------------------------------------------------------------------------------------------------------------------------------------------------------------------------------------------------------------																	Candidate_1	SCSIO_43206	38058	72395	34338	Inactive	0.27	Acinetobacter phage vB_AbaM_ME3	33
												SCSIO_43206	434591	2	N	<DEL>	.	.	SVTYPE=DEL;STRANDS=+-:6;SVLEN=-24;END=434615;CIPOS=-6,5;CIEND=-10,8;CIPOS95=0,0;CIEND95=0,0;SU=6;PE=0;SR=6	GT:SU:PE:SR	./.:6:0:6	1	24.9Kb	incomplete(30)	tail,terminase	1486303-1511274	0	33	18	15	1	0	no	11	PHAGE_Cellul_phi46:1_NC_021800(6),PHAGE_Riemer_RAP44_NC_019490(2),PHAGE_Cellul_phi18:3_NC_021794(2),PHAGE_Cellul_phi46:3_NC_021792(2),PHAGE_Salmon_g341c_NC_013059(2),PHAGE_Rhizob_RR1_A_NC_021560(2),PHAGE_Cellul_phi13:2_NC_021803(2),PHAGE_Salmon_epsilon34_NC_011976(2),PHAGE_Cellul_phi19:3_NC_021789(2),PHAGE_Acinet_vB_AbaS_TRS1_NC_031098(1),PHAGE_Escher_K1_dep(4)_NC_027993(1),PHAGE_Salmon_103203_sa…	6	0.1818	0.3771	Candidate_2	SCSIO_43206	208168	218588	10421	Inactive	0.16	Synechococcus phage ACG-2014h	4
												SCSIO_43206	481370	3	N	<DEL>	.	.	SVTYPE=DEL;STRANDS=+-:4;SVLEN=-24;END=481394;CIPOS=-10,6;CIEND=-9,8;CIPOS95=-1,0;CIEND95=0,0;IMPRECISE;SU=4;PE=0;SR=4	GT:SU:PE:SR	./.:4:0:4																		Candidate_3	SCSIO_43206	326788	345946	19159	Inactive	0.09	N/A	16
												SCSIO_43206	625764	4	N	<DEL>	.	.	SVTYPE=DEL;STRANDS=+-:6;SVLEN=-57;END=625821;CIPOS=-10,2;CIEND=-10,5;CIPOS95=-3,0;CIEND95=-3,0;IMPRECISE;SU=6;PE=1;SR=5	GT:SU:PE:SR	./.:6:1:5																		Candidate_4	SCSIO_43206	335976	359823	23848	Inactive	0.08	Bacillus phage BCU4	15
												SCSIO_43206	1064243	5	N	<DEL>	.	.	SVTYPE=DEL;STRANDS=+-:7;SVLEN=-24;END=1064267;CIPOS=-6,5;CIEND=-10,4;CIPOS95=0,0;CIEND95=-1,0;IMPRECISE;SU=7;PE=0;SR=7	GT:SU:PE:SR	./.:7:0:7																		Candidate_5	SCSIO_43206	356636	370704	14069	Inactive	0.22	Agrobacterium phage Atu_ph07	10
												SCSIO_43206	1501186	6	N	<DEL>	.	.	SVTYPE=DEL;STRANDS=+-:4;SVLEN=-158;END=1501344;CIPOS=-10,156;CIEND=-157,9;CIPOS95=-2,69;CIEND95=-49,3;IMPRECISE;SU=4;PE=4;SR=0	GT:SU:PE:SR	./.:4:4:0																		Candidate_6	SCSIO_43206	486033	504007	17975	Inactive	0.3	Cellulophaga phage phi4:1_18	13
												SCSIO_43206	1472261	7	N	<DUP>	.	.	SVTYPE=DUP;STRANDS=-+:25;SVLEN=40147;END=1512408;CIPOS=-244,9;CIEND=-5,127;CIPOS95=-18,0;CIEND95=0,19;IMPRECISE;SU=25;PE=25;SR=0	GT:SU:PE:SR	./.:25:25:0																		Candidate_7	SCSIO_43206	502562	513567	11006	Inactive	0.28	Pectobacterium phage CBB	13
												SCSIO_43206	1664198	8	N	<DEL>	.	.	SVTYPE=DEL;STRANDS=+-:5;SVLEN=-27;END=1664225;CIPOS=-10,8;CIEND=-10,9;CIPOS95=0,0;CIEND95=0,0;SU=5;PE=1;SR=4	GT:SU:PE:SR	./.:5:1:4																		Candidate_8	SCSIO_43206	618726	639617	20892	Active	0.99	Flavobacterium phage FpV9	33
												SCSIO_43206	1850267	9	N	<DEL>	.	.	SVTYPE=DEL;STRANDS=+-:4;SVLEN=-26;END=1850293;CIPOS=-10,3;CIEND=-9,8;CIPOS95=-1,0;CIEND95=0,0;IMPRECISE;SU=4;PE=0;SR=4	GT:SU:PE:SR	./.:4:0:4																		Candidate_9	SCSIO_43206	625700	640591	14892	Active	0.99	N/A	25
												SCSIO_43206	1901666	10	N	<DEL>	.	.	SVTYPE=DEL;STRANDS=+-:4;SVLEN=-354;END=1902020;CIPOS=-10,352;CIEND=-353,9;CIPOS95=-2,134;CIEND95=-130,2;IMPRECISE;SU=4;PE=4;SR=0	GT:SU:PE:SR	./.:4:4:0																		Candidate_10	SCSIO_43206	776582	797832	21251	Inactive	0.26	Staphylococcus phage IME1323_01	16
												SCSIO_43206	2277323	11	N	<DEL>	.	.	SVTYPE=DEL;STRANDS=+-:4;SVLEN=-128;END=2277451;CIPOS=-10,126;CIEND=-120,9;CIPOS95=-3,50;CIEND95=-50,3;IMPRECISE;SU=4;PE=4;SR=0	GT:SU:PE:SR	./.:4:4:0																		Candidate_11	SCSIO_43206	782839	808699	25861	Inactive	0.19	N/A	25
												SCSIO_43206	2067253	12	N	<DEL>	.	.	SVTYPE=DEL;STRANDS=+-:6;SVLEN=-29;END=2067282;CIPOS=-8,6;CIEND=-10,9;CIPOS95=0,0;CIEND95=0,0;SU=6;PE=1;SR=5	GT:SU:PE:SR	./.:6:1:5																		Candidate_12	SCSIO_43206	819307	850237	30931	Inactive	0.08	Pseudoalteromonas phage HS2	30
												SCSIO_43206	2410692	13	N	<DEL>	.	.	SVTYPE=DEL;STRANDS=+-:5;SVLEN=-21;END=2410713;CIPOS=-10,19;CIEND=-20,9;CIPOS95=-2,17;CIEND95=-18,2;IMPRECISE;SU=5;PE=5;SR=0	GT:SU:PE:SR	./.:5:5:0																		Candidate_13	SCSIO_43206	831011	858143	27133	Inactive	0.05	Flavobacterium phage FL-1	27
												SCSIO_43206	2920521	14	N	<DEL>	.	.	SVTYPE=DEL;STRANDS=+-:4;SVLEN=-353;END=2920874;CIPOS=-10,310;CIEND=-352,9;CIPOS95=-2,120;CIEND95=-130,2;IMPRECISE;SU=4;PE=4;SR=0	GT:SU:PE:SR	./.:4:4:0																		Candidate_14	SCSIO_43206	840671	865802	25132	Inactive	0.08	Flavobacterium phage FL-1	22
												SCSIO_43206	3160995	15	N	<DEL>	.	.	SVTYPE=DEL;STRANDS=+-:4;SVLEN=-33;END=3161028;CIPOS=-9,9;CIEND=-10,7;CIPOS95=-1,1;CIEND95=-2,0;IMPRECISE;SU=4;PE=1;SR=3	GT:SU:PE:SR	./.:4:1:3																		Candidate_15	SCSIO_43206	851580	881420	29841	Inactive	0.15	Flavobacterium phage FL-1	30
												SCSIO_43206	577359	16	N	<DUP>	.	.	SVTYPE=DUP;STRANDS=-+:4;SVLEN=3050770;END=3628129;CIPOS=-9,8;CIEND=-9,8;CIPOS95=0,0;CIEND95=0,0;SU=4;PE=0;SR=4	GT:SU:PE:SR	./.:4:0:4																		Candidate_16	SCSIO_43206	888761	899891	11131	Inactive	0.17	Caulobacter phage CcrColossus	11
												SCSIO_43206	3681261	17	N	<DEL>	.	.	SVTYPE=DEL;STRANDS=+-:7;SVLEN=-25;END=3681286;CIPOS=-10,4;CIEND=-10,9;CIPOS95=-1,0;CIEND95=0,0;IMPRECISE;SU=7;PE=1;SR=6	GT:SU:PE:SR	./.:7:1:6																		Candidate_17	SCSIO_43206	954354	973711	19358	Inactive	0.05	Pseudomonas phage phi3	13
												SCSIO_43206	3797645	18	N	<DEL>	.	.	SVTYPE=DEL;STRANDS=+-:4;SVLEN=-26;END=3797671;CIPOS=-10,8;CIEND=-9,8;CIPOS95=-1,0;CIEND95=0,0;IMPRECISE;SU=4;PE=0;SR=4	GT:SU:PE:SR	./.:4:0:4																		Candidate_18	SCSIO_43206	953219	978648	25430	Inactive	0.08	Pseudomonas phage phi3	15
												SCSIO_43206	4017417	19	N	<DEL>	.	.	SVTYPE=DEL;STRANDS=+-:4;SVLEN=-17;END=4017434;CIPOS=-10,15;CIEND=-16,9;CIPOS95=-2,15;CIEND95=-16,1;IMPRECISE;SU=4;PE=4;SR=0	GT:SU:PE:SR	./.:4:4:0																		Candidate_19	SCSIO_43206	979891	995671	15781	Inactive	0.04	Pseudoalteromonas phage PH357	12
												SCSIO_43206	4071419	20	N	<DEL>	.	.	SVTYPE=DEL;STRANDS=+-:4;SVLEN=-241;END=4071660;CIPOS=-10,239;CIEND=-187,9;CIPOS95=-2,83;CIEND95=-77,3;IMPRECISE;SU=4;PE=4;SR=0	GT:SU:PE:SR	./.:4:4:0																		Candidate_20	SCSIO_43206	1002778	1031890	29113	Inactive	0.17	Escherichia phage D6	26
												SCSIO_43206	4120644	21	N	<DEL>	.	.	SVTYPE=DEL;STRANDS=+-:5;SVLEN=-26;END=4120670;CIPOS=-8,7;CIEND=-10,9;CIPOS95=0,1;CIEND95=0,0;IMPRECISE;SU=5;PE=0;SR=5	GT:SU:PE:SR	./.:5:0:5																		Candidate_21	SCSIO_43206	1043705	1055033	11329	Inactive	0.34	N/A	11
												SCSIO_43206	4328990	22	N	<DEL>	.	.	SVTYPE=DEL;STRANDS=+-:4;SVLEN=-26;END=4329016;CIPOS=-9,8;CIEND=-10,7;CIPOS95=0,1;CIEND95=-2,0;IMPRECISE;SU=4;PE=0;SR=4	GT:SU:PE:SR	./.:4:0:4																		Candidate_22	SCSIO_43206	1098477	1135252	36776	Inactive	0.31	Pseudomonas phage PaBG	37
												SCSIO_43206	4492926	23	N	<DEL>	.	.	SVTYPE=DEL;STRANDS=+-:4;SVLEN=-73;END=4492999;CIPOS=-10,71;CIEND=-72,9;CIPOS95=-3,45;CIEND95=-42,3;IMPRECISE;SU=4;PE=4;SR=0	GT:SU:PE:SR	./.:4:4:0																		Candidate_23	SCSIO_43206	1142035	1159470	17436	Inactive	0.08	N/A	13
												SCSIO_43206	10	24	N	<DUP>	.	.	SVTYPE=DUP;STRANDS=-+:226;SVLEN=4599909;END=4599919;CIPOS=0,0;CIEND=0,0;CIPOS95=0,0;CIEND95=0,0;SU=226;PE=92;SR=134	GT:SU:PE:SR	./.:226:92:134																		Candidate_24	SCSIO_43206	1192807	1211308	18502	Inactive	0.17	Staphylococcus phage SPbeta-like	16
																																							Candidate_25	SCSIO_43206	1197752	1211308	13557	Inactive	0.24	Staphylococcus phage SPbeta-like	13
																																							Candidate_26	SCSIO_43206	1250328	1269088	18761	Inactive	0.23	Synechococcus phage KBS-M-1A	16
																																							Candidate_27	SCSIO_43206	1262861	1301716	38856	Inactive	0.02	Brevibacillus phage Sundance	32
																																							Candidate_28	SCSIO_43206	1307368	1321662	14295	Inactive	0.22	Salmonella phage SJ46	14
																																							Candidate_29	SCSIO_43206	1322049	1354265	32217	Inactive	0.18	Lactococcus phage AM7	30
																																							Candidate_30	SCSIO_43206	1367883	1381416	13534	Inactive	0.12	Erwinia phage vB_EamM_Caitlin	8
																																							Candidate_31	SCSIO_43206	1387530	1400651	13122	Active	0.88	Bacillus phage AR9	13
																																							Candidate_32	SCSIO_43206	1451003	1476511	25509	Inactive	0.27	Moraxella phage Mcat5	27
																																							Candidate_33	SCSIO_43206	1461300	1484415	23116	Ambiguous	0.72	Moraxella phage Mcat5	25
																																							Candidate_34	SCSIO_43206	1469187	1485662	16476	Active	0.92	Moraxella phage Mcat5	20
																																							Candidate_35	SCSIO_43206	1487346	1517819	30474	Active	0.95	Pseudomonas phage phi297	38
																																							Candidate_36	SCSIO_43206	1510309	1532089	21781	Inactive	0.26	Moraxella phage Mcat5	22
																																							Candidate_37	SCSIO_43206	1564658	1575425	10768	Inactive	0.03	N/A	4
																																							Candidate_38	SCSIO_43206	1676015	1695299	19285	Inactive	0.33	Phaeocystis globosa virus virophage	16
																																							Candidate_39	SCSIO_43206	1723163	1735112	11950	Inactive	0.08	Salmonella phage LPST10	12
																																							Candidate_40	SCSIO_43206	1751178	1771415	20238	Inactive	0.33	Wolbachia endosymbiont wVitA of Nasonia vitripennis phage WOVitA4	20
																																							Candidate_41	SCSIO_43206	1753932	1780082	26151	Inactive	0.27	Wolbachia endosymbiont wVitA of Nasonia vitripennis phage WOVitA4	21
																																							Candidate_42	SCSIO_43206	1798167	1815727	17561	Ambiguous	0.75	Staphylococcus phage SPbeta-like	16
																																							Candidate_43	SCSIO_43206	1798889	1832476	33588	Inactive	0.37	Erwinia phage vB_EamM_Huxley	30
																																							Candidate_44	SCSIO_43206	1842027	1876795	34769	Inactive	0.07	Streptococcus phage phiD12	27
																																							Candidate_45	SCSIO_43206	1888418	1909165	20748	Inactive	0.39	Prochlorococcus phage P-SSM2	14
																																							Candidate_46	SCSIO_43206	1922399	1944479	22081	Inactive	0.15	N/A	20
																																							Candidate_47	SCSIO_43206	1957890	1975382	17493	Inactive	0.2	N/A	15
																																							Candidate_48	SCSIO_43206	1995212	2011420	16209	Inactive	0.12	N/A	13
																																							Candidate_49	SCSIO_43206	2025597	2049065	23469	Inactive	0.07	Propionibacterium phage PHL064M02	15
																																							Candidate_50	SCSIO_43206	2082913	2101010	18098	Inactive	0.47	Listeria phage B054	22
																																							Candidate_51	SCSIO_43206	2152084	2171678	19595	Inactive	0.3	Moraxella phage Mcat7	18
																																							Candidate_52	SCSIO_43206	2215008	2231027	16020	Inactive	0.07	N/A	17
																																							Candidate_53	SCSIO_43206	2240109	2260285	20177	Inactive	0.13	Bacillus phage BPS10C	22
																																							Candidate_54	SCSIO_43206	2376184	2411941	35758	Inactive	0.3	Lactobacillus phage LpeD	32
																																							Candidate_55	SCSIO_43206	2421392	2445904	24513	Ambiguous	0.74	Staphylococcus phage vB_SscM-2	30
																																							Candidate_56	SCSIO_43206	2519924	2541063	21140	Ambiguous	0.64	Leptospira phage vB_LnoZ_CZ214-LE1	17
																																							Candidate_57	SCSIO_43206	2548584	2562373	13790	Inactive	0.33	Synechococcus phage S-IOM18	13
																																							Candidate_58	SCSIO_43206	2560700	2574335	13636	Inactive	0.17	Peptoclostridium phage phiCDIF1296T	18
																																							Candidate_59	SCSIO_43206	2564015	2595701	31687	Inactive	0.47	Peptoclostridium phage phiCDIF1296T	40
																																							Candidate_60	SCSIO_43206	2608697	2636446	27750	Inactive	0.37	Cronobacter phage CR5	31
																																							Candidate_61	SCSIO_43206	2646602	2665395	18794	Inactive	0.16	N/A	18
																																							Candidate_62	SCSIO_43206	2658262	2675619	17358	Ambiguous	0.53	N/A	18
																																							Candidate_63	SCSIO_43206	2673466	2693666	20201	Inactive	0.04	Aureococcus anophagefferens virus	15
																																							Candidate_64	SCSIO_43206	2678576	2706882	28307	Inactive	0.2	Escherichia phage UFV-AREG1	25
																																							Candidate_65	SCSIO_43206	2705649	2743905	38257	Inactive	0.08	Vibrio phage JSF3	36
																																							Candidate_66	SCSIO_43206	2787322	2816178	28857	Inactive	0.43	N/A	25
																																							Candidate_67	SCSIO_43206	2910239	2933287	23049	Inactive	0.14	Bdellovibrio phage phi1422	28
																																							Candidate_68	SCSIO_43206	2937275	2973680	36406	Inactive	0.25	Prochlorococcus phage P-TIM68	34
																																							Candidate_69	SCSIO_43206	2967445	2988102	20658	Ambiguous	0.58	Staphylococcus phage StauST398-4	17
																																							Candidate_70	SCSIO_43206	2972426	2991701	19276	Active	0.83	Staphylococcus phage StauST398-4	18
																																							Candidate_71	SCSIO_43206	2986926	3015598	28673	Inactive	0.17	Acidovorax phage ACP17	29
																																							Candidate_72	SCSIO_43206	3040825	3073091	32267	Inactive	0.2	Salicola phage SCTP-2	25
																																							Candidate_73	SCSIO_43206	3103993	3140382	36390	Inactive	0.37	Cyanophage Syn10	28
																																							Candidate_74	SCSIO_43206	3169387	3211333	41947	Active	0.81	Staphylococcus phage StauST398-4	48
																																							Candidate_75	SCSIO_43206	3228388	3249854	21467	Inactive	0.02	Cronobacter phage vB_CsaM_GAP32	17
																																							Candidate_76	SCSIO_43206	3230372	3252597	22226	Inactive	0.04	Cronobacter phage vB_CsaM_GAP32	18
																																							Candidate_77	SCSIO_43206	3295726	3316400	20675	Inactive	0.44	Lactococcus phage PLg-TB25	16
																																							Candidate_78	SCSIO_43206	3324514	3350575	26062	Inactive	0.1	Campylobacter phage PC5	24
																																							Candidate_79	SCSIO_43206	3409373	3433278	23906	Inactive	0.32	Synechococcus phage S-IOM18	28
																																							Candidate_80	SCSIO_43206	3419040	3443013	23974	Inactive	0.12	Cellulophaga phage phi4:1_18	23
																																							Candidate_81	SCSIO_43206	3456819	3481290	24472	Inactive	0.21	Sphingomonas phage PAU	22
																																							Candidate_82	SCSIO_43206	3501828	3512331	10504	Inactive	0.06	Nonlabens phage P12024L	9
																																							Candidate_83	SCSIO_43206	3534794	3553873	19080	Inactive	0.26	Bacillus phage SP-15	18
																																							Candidate_84	SCSIO_43206	3626755	3650012	23258	Inactive	0.21	N/A	23
																																							Candidate_85	SCSIO_43206	3680675	3710598	29924	Inactive	0.12	Proteus phage PM 116	21
																																							Candidate_86	SCSIO_43206	3804056	3827740	23685	Inactive	0.33	N/A	22
																																							Candidate_87	SCSIO_43206	3876886	3890255	13370	Inactive	0.42	Salmonella phage SE2	13
																																							Candidate_88	SCSIO_43206	3900185	3916114	15930	Inactive	0.39	Bacillus phage QCM8	10
																																							Candidate_89	SCSIO_43206	3931656	3942369	10714	Inactive	0.06	N/A	10
																																							Candidate_90	SCSIO_43206	3932759	3966071	33313	Inactive	0.06	Bacillus phage B5S	30
																																							Candidate_91	SCSIO_43206	3951252	3966040	14789	Inactive	0.02	Flavoibacterium phage FCV-20	11
																																							Candidate_92	SCSIO_43206	3996176	4024774	28599	Inactive	0.18	Vibrio phage vB_ValP_IME271	25
																																							Candidate_93	SCSIO_43206	4035127	4067687	32561	Inactive	0.2	Cronobacter phage vB_CsaM_GAP32	32
																																							Candidate_94	SCSIO_43206	4059484	4089801	30318	Inactive	0.34	Cronobacter phage vB_CsaM_GAP32	34
																																							Candidate_95	SCSIO_43206	4094594	4106640	12047	Inactive	0.1	Aureococcus anophagefferens virus	12
																																							Candidate_96	SCSIO_43206	4157372	4187049	29678	Inactive	0.12	Escherichia phage APCEc02	19
																																							Candidate_97	SCSIO_43206	4220530	4246129	25600	Inactive	0.19	Aeromonas phage phiAS4	21
																																							Candidate_98	SCSIO_43206	4239443	4252794	13352	Ambiguous	0.8	Aeromonas phage phiAS4	13
																																							Candidate_99	SCSIO_43206	4265817	4298721	32905	Inactive	0.08	Serratia phage PS2	36
																																							Candidate_100	SCSIO_43206	4305466	4330713	25248	Inactive	0.3	Aureococcus anophagefferens virus	17
																																							Candidate_101	SCSIO_43206	4313697	4332041	18345	Inactive	0.24	Staphylococcus phage phiIBB-SEP1	16
																																							Candidate_102	SCSIO_43206	4366105	4379852	13748	Inactive	0.44	Cellulophaga phage phi39:1	15
																																							Candidate_103	SCSIO_43206	4418806	4441009	22204	Inactive	0.36	N/A	16
																																							Candidate_104	SCSIO_43206	4432120	4465099	32980	Active	0.83	Leptospira phage vB_LnoZ_CZ214-LE1	37
																																							Candidate_105	SCSIO_43206	4453088	4485073	31986	Active	0.85	Aureococcus anophagefferens virus	38
																																							Candidate_106	SCSIO_43206	4476462	4490635	14174	Active	0.83	Aureococcus anophagefferens virus	17
																																							Candidate_107	SCSIO_43206	4523404	4539996	16593	Inactive	0.15	Clostridium phage phiCD6356	20
																																							Candidate_108	SCSIO_43206	4584584	4598258	13675	Inactive	0.04	Escherichia phage OSYSP	10

## Sheet: Table S6
Table S6. Annotation of predicted active prophages in coral-associated bacteria by Prophage Tracer
Prophage	Locus_tag	CDS or RNA	Start Coord	End Coord	Strand	Annotation (NCBI Prokaryotic Genome Annotation Pipeline)	Pfam		BlastP_NR_virus					Phyre2					pVOGs			HHpred
							Pfam family	Description	Description	Accession	Query cover	E Value	Per. Ident	Hit	Confidence (%)	Sequence identity (%)	Alignment coverage (%)	Hit info	Accession	E Value	Annotation	Hit	Prob	E-value	P-value	Score	SS	Cols	Query HMM	Template HMM
Pms1-SCSIO_43206	attL		2668021	2668042
	INR78_12195	CDS	2668707	2668919	+	hypothetical protein								c2oszA_	48.7	27	59	Chain: A: PDB Molecule:nucleoporin p58/p45;	VOG1416	1.2e-05	hypothetical protein [n=18]; No annotation provided [n=2];	5IJO_G Nuclear pore complex protein Nup155; Nuclear pore complex, Nucleocytoplasmic transport	51.4	26	0.00037	30.2	3.1	51	24-75	340-396(599)
	INR78_12200	CDS	2668933	2669139	+	hypothetical protein								c6j0yC_	28.9	27	70	Chain: A: PDB Molecule:putative membrane protein;	VOG5225	1.2e-07	hypothetical protein [n=15]; TreR [n=9]; terminal repeat-encoded protein [n=2]; ORF092 [n=1];	1PC0_A Hypothetical protein AF1917; sandwich, beta-sheet, RNA BINDING PROTEIN; NMR {Archaeoglobus fulgidus}	82.6	2.8	4e-05	22.9	2.6	40	21-64	14-53(61)
	INR78_12205	CDS	2669159	2669488	+	hypothetical protein			hypothetical protein EfsSzw1_7 [Enterococcus phage EfsSzw-1]	QAX97482.1	0.71	0.041	29.49	c6dnfA_	51.2	14	31	Photosystem I subunits PsaA/PsaB				PF13945.7 ; NST1 ; Salt tolerance down-regulator	82.6	6.4	9e-05	30.8	5.5	51	26-76	117-172(181)
	INR78_12210	CDS	2669609	2669866	+	hypothetical protein								d1jb0b_	54.3	41	52	Chain: A: PDB Molecule:p9-1;	VOG9098	2.4e-05	hypothetical protein [n=4];	PF09943.10 ; DUF2175 ; Uncharacterized protein conserved in archaea (DUF2175)	85	9.4	0.00013	26.5	6.5	75	6-85	5-87(100)
	INR78_12215	CDS	2669999	2670241	+	hypothetical protein								d1d7ya3	13	35	23	Chain: A: PDB Molecule:protein efr3;				4F0Z_B Serine/threonine-protein phosphatase 2B catalytic subunit	42	22	0.0003	18.6	0.8	28	28-55	143-170(170)
	INR78_12220	CDS	2670241	2670651	+	hypothetical protein								d2ebfx3	26.7	32	26	FAD/NAD-linked reductases, dimerisation (C-terminal) domain				2QN0_A Neurotoxin; botulism, SNAREs, protease, neurotoxin, TOXIN; 1.75A {Clostridium botulinum} SCOP: l.1.1.1, d.92.1.0; Related PDB entries: 3DEB_A	31.5	220	0.003	25	5.5	64	2-69	292-371(430)
	INR78_12225	CDS	2670817	2671401	-	hypothetical protein			CP 38k [Melon necrotic spot virus]	BAF47093.1	0.27	7.1	33.93	c3ogiC_	47.4	35	12	Chain: B: PDB Molecule:mterf domain-containing protein 2;				2QJX_A Protein BIM1; Calponin Homology Domain, PROTEIN BINDING; HET: MSE; 1.9A {Saccharomyces cerevisiae}	30.2	29	0.00041	26.1	0.2	28	146-173	76-103(127)
	INR78_12230	CDS	2671434	2671853	-	hypothetical protein			hypothetical protein MAR_60 [Vibrio phage vB_VpaM_MAR]	YP_007112537.1	0.94	2e-11	31.76	c6dnfA_	50.9	15	46	Chain: A: PDB Molecule:rhau;	VOG0994	1.3e-15	hypothetical protein [n=58]; No annotation provided [n=4]; Bbp1 [n=1]; putative phage-related protein [n=1]; hypothetical protein ORF050 [n=1]; gp57 protein [n=1]; ORF20 [n=1];	PF11351.9 ; GTA_holin_3TM	98.2	5.9e-05	8.3e-10	48.7	10	21	110-131	90-110(111)
	INR78_12235	CDS	2672022	2672660	-	lysozyme	PF00959	Phage lysozyme	lysozyme [Vibrio phage 1.291.O._10N.286.55.F6]	AUS01738.1	0.72	7e-34	47.4	d1xjta_	100	26	78	Quinone reductase	VOG4565	1.3e-48	lysozyme [n=68]; endolysin [n=51]; putative endolysin [n=41]; lysin [n=30]; putative lysozyme [n=30]; lysozyme murein hydrolase [n=28]; hypothetical protein [n=26]; Phage lysozyme [n=8]; SAR endolysin [n=6]; putative phage lysozyme [n=6]; e Lysozyme murein hydrolase [n=5]; putative endolysin/autolysin [n=4]; soluble lysozyme [n=4]; T4-like lyzozyme [n=3]; putative phage-related lysozyme [n=3]; No…	1XJU_B Lysozyme (E.C.3.2.1.17)	99.7	2.9e-16	4.1e-21	117.5	17.4	144	3-168	2-157(163)
	INR78_12240	CDS	2672799	2673008	-	hypothetical protein								c4fzvB_	17.7	28	68	Chain: A: PDB Molecule:envelope protein;				4NCD_A Gram-negative pili assembly chaperone, N-terminal; immunoglobulin fold, chaperone; 2.037A {Escherichia coli}; Related PDB entries: 6K73_B 6K73_A 4Y2O_A	89.2	0.65	9.1e-06	30	2.6	44	1-45	1-44(246)
	INR78_12245	CDS	2673024	2673473	-	hypothetical protein								d1t5ba_	45.5	17	32	Chain: B: PDB Molecule:globin;				1M9I_A Annexin VI; ANNEXIN, CALCIUM-BINDING, MEMBRANE-BINDING, PHOSPHORYLATION, MUTANT; 2.65A {Homo sapiens} SCOP: a.65.1.1; Related PDB entries: 1AVC_A	98	2.8e-05	4e-10	68.4	8.2	69	43-130	12-80(672)
	INR78_12250	CDS	2673607	2673879	-	hypothetical protein								c5jr0A_	51.2	100	7	Chain: A: PDB Molecule:urocortin-3;	VOG9203	6.1e-06	membrane protein [n=2]; MbpR [n=1]; hypothetical protein [n=1];	6WB9_0 Dolichyl-diphosphooligosaccharide--protein glycosyltransferase subunits (E.C.2.4.99.18); insertase, complex, ER, MEMBRANE PROTEIN; HET: POV, NAG;{Saccharomyces cerevisiae W303}	91.4	0.28	3.9e-06	34.4	2.5	28	2-29	171-198(205)
	INR78_12255	CDS	2673881	2674093	-	hypothetical protein			hypothetical protein SEA_DRYANG_101 [Arthrobacter phage DrYang]	YP_009886023.1	0.74	0.5	32.69	d2r85a1	9.1	36	30	PurP N-terminal domain-like	VOG5579	8.7e-07	hypothetical protein [n=12]; gp072 [n=1];	PF09811.10 ; Yae1_N ; Essential protein Yae1, N terminal	44.6	5.6	7.9e-05	19.9	-1.1	28	32-59	10-37(39)
	INR78_12260	CDS	2674113	2674415	-	hypothetical protein			Hypothetical protein ORPV_1173 [Orpheovirus IHUMI-LCC2]	YP_009449379.1	0.29	9.4	34.48	c2qlwA_	21	33	21	PMT C-terminal domain like				5C8J_J Antibody Fab heavy chain, Antibody; membrane protein insertase, MEMBRANE PROTEIN; HET: LMT; 3.502A {Homo sapiens}	80	31	0.00044	26	9.6	73	3-75	32-116(207)
	INR78_12265	CDS	2674441	2675292	-	hypothetical protein								c5d1vB_	48.5	26	19	Chain: P: PDB Molecule:nb4m subunit;				6PSH_A Antiholin; phage, lysis inhibition, VIRAL PROTEIN; 2.21A {Enterobacteria phage T4}	61.4	35	0.00049	28.9	5.3	72	111-185	3-81(87)
	INR78_12270	CDS	2675375	2676283	-	hypothetical protein								c3egpA_	17.8	31	16	Chain: C: PDB Molecule:putative esat-6-like protein 6;				5OAC_C Major capsid protein; capsid, major capsid protein, virion;{unidentified phage}	98.3	9e-06	1.3e-10	74.7	9.8	255	4-278	2-282(310)
	INR78_12275	CDS	2676493	2678424	-	hypothetical protein	PF05144	Phage replication protein CRI	structural protein [Cellulophaga phage phi48:2]	YP_008241171.1	0.91	2e-45	27.41	c2l0cA_	43.1	15	8	Ribosomal L11/L12e N-terminal domain	VOG6515	3e-05	hypothetical protein [n=7];	PF05144.15 ; Phage_CRI ; Phage replication protein CRI	99.8	1.1e-18	1.5e-23	175.4	21.4	174	110-373	43-226(234)
	INR78_12280	CDS	2678616	2679152	-	hypothetical protein								c6gcsP_	49.4	19	25	Phage lysozyme				PF11531.9 ; CARM1 ; Coactivator-associated arginine methyltransferase 1 N terminal	47.8	87	0.0012	23.7	5.2	40	4-43	53-100(112)
	attR		2679241	2679262
Pvn1-SCISO 43132	attL		353280	353303
	INR79_01560	CDS	353365	353823	-	hypothetical protein								c2gwmA_	44.6	24	46	Chain: A: PDB Molecule:65 kda virulence protein;				2JNA_B Putative secreted protein; GFT-NMR, homodimer, PSI-2, alpha+beta, putative; NMR {Salmonella typhimurium}	65.9	55	0.00078	24.3	6.6	75	1-87	1-94(104)
	INR79_01565	CDS	353852	354460	-	S24 family peptidase	PF00717	Peptidase S24-like	putative cI repressor [Aeromonas virus phiO18P]	YP_001285627.1	0.69	8e-18	37.32	c3k2zA_	100	19	97	Chain: A: PDB Molecule:lexa repressor;	VOG0248	1.7e-05	hypothetical protein [n=3]; HumD [n=2]; UmuD [n=2]; protein umuD [n=1]; Gp23 [n=1]; errror-prone repair protein UmuD [n=1]; DNA repair protein HumD [n=1];	3BDN_A PROTEIN/DNA Complex; lambda, repressor, allostery, cooperativity, DNA; 3.909A {Enterobacteria phage lambda}	99.9	2.2e-21	3.1e-26	141.4	18.2	182	3-201	16-231(236)
	INR79_01570	CDS	354594	354848	+	pyocin activator PrtN family protein	PF11112	Pyocin activator protein PrtN	transcriptional activator [Pseudoalteromonas phage C5a]	WP_024608339.1	1	2e-29	55.95	c1z4hA_	95	16	73	Chain: A: PDB Molecule:tor inhibition protein;	VOG8347	4.2e-26	hypothetical protein [n=2]; putative transcriptional regulator [n=1]; excisionase [n=1];	PF11112.9 ; PyocinActivator ; Pyocin activator protein PrtN	99.3	6.5e-11	9.2e-16	60.4	9.5	68	6-73	4-71(73)
	INR79_01575	CDS	354858	355043	+	hypothetical protein								d1t6la2	24.7	27	47	DNA polymerase processivity factor				PF04722.14 ; Ssu72 ; Ssu72-like protein	71.5	9.9	0.00014	26.5	3.4	51	1-54	125-175(189)
	INR79_01580	CDS	355045	355221	+	hypothetical protein								c4c2m3_	44.6	47	36	Chain: 3: PDB Molecule:dna-directed rna polymerase i subunit rpa34;				2JTV_A Putative uncharacterized protein; Protein with unknown function RPA3401; NMR {Rhodopseudomonas palustris}	70.1	23	0.00032	20	4.1	42	1-44	1-64(65)
	INR79_01585	CDS	355218	355406	+	hypothetical protein								c4quvB_	52.4	47	25	Chain: B: PDB Molecule:delta(14)-sterol reductase;				PF11460.9 ; DUF3007 ; Protein of unknown function (DUF3007)	54.8	44	0.00062	22.6	4	44	6-55	11-54(96)
	INR79_01590	CDS	355403	355600	+	hypothetical protein			hypothetical protein HGTV1_241 [Halovirus HGTV-1]	YP_008059416.1	0.78	0.39	30.19	c1hk8A_	63.3	31	43	Chain: A: PDB Molecule:anaerobic ribonucleotide-triphosphate reductase;	VOG0943	4.1e-05	hypothetical protein [n=13]; No annotation provided [n=2]; Lar [n=1]; restriction alleviation protein, Lar family [n=1];	PF14354.7 ; Lar_restr_allev ; Restriction alleviation protein Lar	99.5	3.7e-13	5.1e-18	55	4.8	49	8-59	1-55(55)
	INR79_01595	CDS	355600	357435	+	replication endonuclease	PF05840	Bacteriophage replication gene A protein (GPA)	putative replication initiation protein P12 [Pseudoalteromonas virus PM2]	NP_049896.1	0.68	2e-74	37.84	c6q1mA_	95	34	7	Chain: A: PDB Molecule:replication-associated protein;	VOG0588	3.1e-113	replication protein A [n=11]; replication protein [n=10]; putative replication protein [n=4]; gpA [n=3]; rep [n=2]; gp15, hypothetical replication protein [n=1]; A protein [n=1]; DNA replication [n=1]; P2 gpA-like protein [n=1]; Rep [n=1]; No annotation provided [n=1]; gp36 [n=1]; putative replication initiation protein P12 [n=1];	PF05840.14 ; Phage_GPA ; Bacteriophage replication gene A protein (GPA)	100	3.1e-57	4.3e-62	477.7	39.2	309	95-413	1-315(316)
	INR79_01600	CDS	357450	357779	+	hypothetical protein								c2jo8B_	37	30	29	Chain: B: PDB Molecule:serine/threonine-protein kinase 4;				PF15658.7 ; Latrotoxin_C ; Latrotoxin C-terminal domain	86.4	4.4	6.2e-05	31	5.9	51	5-55	31-87(137)
	INR79_01605	CDS	357772	358293	+	hypothetical protein								c4rvgA_	91.2	15	26	Chain: A: PDB Molecule:d-mycarose 3-c-methyltransferase;				3WWL_A Alpha-aminoadipate carrier protein LysW; Zinc Finger, Amino acid carrier; HET: UN1; 1.2A {Thermus thermophilus HB27}	95.3	0.044	6.1e-07	33.2	3.6	28	11-55	2-29(54)
	INR79_01610	CDS	358280	358735	+	hypothetical protein								c2ifmA_	78.9	30	17	Chain: A: PDB Molecule:pf1 filamentous bacteriophage;				PF11044.9 ; TMEMspv1-c74-12 ; Plectrovirus spv1-c74 ORF 12 transmembrane protein	70.9	36	0.0005	22.2	5.9	43	103-145	1-43(46)
	INR79_01615	CDS	358710	359468	+	hypothetical protein			hypothetical protein [Pseudoalteromonas phage GXT1010]	QBJ00819.1	0.89	1e-32	36.89	c2iuuE_	100	18	90	Chain: E: PDB Molecule:dna translocase ftsk;				4KFU_B Genome packaging NTPase B204 (E.C.3.-.-.-); FtsK-HerA superfamily, P-loop ATPase, genome; HET: FLC, ACP; 1.892A {Sulfolobus turreted icosahedral virus 2}	99.8	2.5e-16	3.5e-21	117.8	19.7	193	18-235	3-199(212)
	INR79_01620	CDS	359771	360658	+	hypothetical protein								c2w0cC_	100	14	91	Chain: C: PDB Molecule:major capsid protein p2;				2VVF_B MAJOR CAPSID PROTEIN P2; DOUBLE JELLY-ROLL VIRAL CAPSID, VIRAL; 2.5A {PSEUDOALTEROMONAS PHAGE PM2}	100	3.8e-50	5.4e-55	362.1	32.7	258	18-293	1-267(269)
	INR79_01625	CDS	360668	360934	+	hypothetical protein								c3qe5A_	29.1	29	38	Chain: A: PDB Molecule:major cell-surface adhesin pac;				2W0C_R MAJOR CAPSID PROTEIN P2, PROTEIN; VIRUS, MEMBER OF PRD1-ADENO VIRAL; HET: CA; 7.0A {PSEUDOALTEROMONAS PHAGE PM2}	94.9	0.0093	1.3e-07	42.7	-0.3	84	4-87	12-104(104)
	INR79_01630	CDS	360944	361153	+	hypothetical protein								c6rhtA_	31.9	24	71	Chain: A: PDB Molecule:putative l-lactate oxidase;				PF09577.11 ; Spore_YpjB ; Sporulation protein YpjB (SpoYpjB)	85.7	1.8	2.5e-05	29.5	3.2	24	43-66	194-218(226)
	INR79_01635	CDS	361150	361371	+	hypothetical protein								c3kepA_	32.3	22	71	Chain: A: PDB Molecule:nucleoporin nup145;				PF12669.8 ; FeoB_associated ; FeoB-associated Cys-rich membrane protein	69	9.7	0.00014	21	2.4	18	55-72	2-19(45)
	INR79_01640	CDS	361381	362292	+	hypothetical protein								d1eq1a_	92	12	39	Apolipophorin-III				6M39_B Spike glycoprotein; SADS-CoV spike, VIRAL PROTEIN; HET: NAG; 3.55A {Swine acute diarrhea syndrome coronavirus}	28.6	740	0.01	29.6	10.7	74	191-268	747-820(981)
	INR79_01645	CDS	362296	362997	+	hypothetical protein								d1ejxb_	36.8	36	9	Urease, beta-subunit				2W0C_L MAJOR CAPSID PROTEIN P2, PROTEIN; VIRUS, MEMBER OF PRD1-ADENO VIRAL; HET: CA; 7.0A {PSEUDOALTEROMONAS PHAGE PM2}	99.8	2e-18	2.8e-23	153.4	18.4	152	1-222	1-165(335)
	INR79_01650	CDS	362994	363911	+	hypothetical protein								c4x6gG_	47.3	30	14	Chain: G: PDB Molecule:oxyr;	VOG7557	7.1e-05	hypothetical protein [n=3]; capsid-related protein [n=1];	6V8I_AM Distal Tail Protein, gp58, Tail-Associated; phage tail, tail tip, tape; 3.7A {Staphylococcus virus 80alpha}	95	0.072	1e-06	51	5.6	71	51-131	247-317(390)
	INR79_01655	CDS	363916	364122	+	hypothetical protein			tail fibers protein [Aeromonas phage 85AhydR10PP]	AWH15046.1	0.8	3e-06	36.84	c4rapD_	13.8	23	79	Chain: D: PDB Molecule:glycosyltransferase tibc;				PF12829.8 ; Mhr1 ; Transcriptional regulation of mitochondrial recombination	33.8	120	0.0017	16.6	3.3	24	28-51	49-72(85)
	INR79_01660	CDS	364172	364579	+	structural protein P5			siderophore-interacting protein [Myoviridae environmental samples]	AVQ10311.1	0.86	1e-23	41.55	c4qdnA_	95.9	18	66	Chain: A: PDB Molecule:flagellar protein flgj [peptidoglycan hydrolase];	VOG4751	5.7e-31	hypothetical protein [n=14]; virion protein [n=8]; lysis protein A [n=4]; putative structural protein [n=3]; structural protein P5 [n=2]; endolysin [n=2]; putative endolysin [n=1]; putative lysis protein A [n=1]; head-tail assembly protein [n=1]; putative endolysin 1 [n=1]; No annotation provided [n=1];	PF15842.6 ; DUF4718 ; Domain of unknown function (DUF4718)	15.1	210	0.003	20.5	1.9	15	5-19	22-36(184)
	INR79_01665	CDS	364591	364983	+	hypothetical protein			TMhelix containing protein [Vibrio phage 2.058.O._10N.286.46.B8]	AUS01947.1	0.95	1e-15	34.07	c5n9yB_	71.6	10	76	Chain: B: PDB Molecule:zinc transport protein zntb;	VOG3133	2.3e-19	hypothetical protein [n=26]; putative uncharacterised protein [n=1]; hypothetical protein ORF031 [n=1];	PF11351.9 ; GTA_holin_3TM ; Holin of 3TMs, for gene-transfer release	97.1	0.036	5.1e-07	38.4	11.8	107	4-115	3-110(111)
	INR79_01670	CDS	364980	365171	+	hypothetical protein								c2l6wB_	67.8	48	34	Chain: B: PDB Molecule:beta-type platelet-derived growth factor receptor;				6B5Q_B DCN1-like protein 1; E3 ligase, complex, Ligase-Inhibitor complex; HET: MLY, PPI, CZS, 2KY, PGE, 1XY; 2.16A {Homo sapiens}	75.5	19	0.00026	26.1	5.6	51	4-54	52-119(225)
	INR79_01675	CDS	365497	365823	+	hypothetical protein								d1bh9a_	43.6	17	25	TBP-associated factors, TAFs				PF15603.7 ; Imm74 ; Immunity protein 74	84.3	2.6	3.7e-05	27.2	3.5	27	42-69	43-69(72)
	INR79_01680	CDS	365820	366320	+	hypothetical protein								d1dp7p_	39.8	20	31	P4 origin-binding domain-like	VOG0807	2.4e-05	hypothetical protein [n=5]; ORF029 [n=2];	PF15956.6 ; DUF4760 ; Domain of unknown function (DUF4760)	97.1	0.02	2.8e-07	42.9	10.9	135	24-164	1-145(145)
	INR79_01685	CDS	366529	367590	-	site-specific integrase	PF00589	Phage integrase family	integrase [Salinivibrio phage SMHB1]	YP_009786943.1	1	0	68.84	c5jjvA_	100	15	85	Chain: A: PDB Molecule:tyrosine recombinase xerh;	VOG0275	1.2e-34	integrase [n=365]; putative integrase [n=46]; hypothetical protein [n=28]; site-specific recombinase [n=18]; phage integrase [n=18]; No annotation provided [n=11]; putative phage integrase [n=10]; Int [n=9]; gp41 [n=9]; gp33 [n=8]; putative tyrosine recombinase [n=7]; gp40 [n=6]; gp36 [n=6]; gp32 [n=6]; ORF011 [n=6]; putative integrase protein [n=6]; integrase domain protein [n=6]; gp38 [n=5]; gp…	1A0P_A SITE-SPECIFIC RECOMBINASE XERD; XERD, RECOMBINASE, DNA BINDING, DNA; 2.5A {Escherichia coli}	100	1.1e-32	1.6e-37	220.4	25	264	67-352	5-287(290)
	INR79_01690	CDS	367700	368701	+	tRNA dihydrouridine(20/20a) synthase DusA
	attR		367745	367768
Prc1-SCSIO 43209	attL		1373446	1373460
	I5192_06910	CDS	1374019	1374195	+	hypothetical protein
	I5192_06915	CDS	1374525	1375622	-	hypothetical protein			replication initiator protein [Microviridae sp.]	AXH76153.1	0.82	2e-52	35.03
	I5192_06920	CDS	1376129	1376746	-	hypothetical protein			hypothetical protein [Tortoise microvirus 46]	QCS37056.1	0.56	6e-16	37.93
	I5192_06925	CDS	1376820	1377347	-	hypothetical protein
	I5192_06930	CDS	1377416	1378957	-	hypothetical protein			major capsid protein [Tortoise microvirus 82]	QCS37301.1	0.36	0.0001	22.96
	I5192_06935	CDS	1379015	1379839	-	hypothetical protein			DNA pilot protein [Microviridae sp.]	AXH74965.1	0.55	2e-06	30.19
	attR		1379997	1380011
Pea1-SCSIO 43205	attL		1888722	1888741
	INR77_08765	CDS	1888879	1889460	+	J domain-containing protein
	INR77_08770	CDS	1889473	1889772	+	hypothetical protein
	INR77_08775	CDS	1890699	1891217	-	hypothetical protein
	INR77_08780	CDS	1891373	1891693	-	hypothetical protein
	INR77_08785	CDS	1892032	1892304	-	hypothetical protein
	INR77_08790	CDS	1892304	1892993	-	N-acetylmuramidase family protein
	INR77_08795	CDS	1892990	1893319	-	hypothetical protein
	INR77_08800	CDS	1893316	1893708	-	hypothetical protein
	INR77_08805	CDS	1893806	1895515	-	hypothetical protein
	INR77_08810	CDS	1895512	1895919	-	hypothetical protein
	INR77_08815	CDS	1895962	1897863	-	hypothetical protein
	INR77_08820	CDS	1897863	1898309	-	hypothetical protein
	INR77_08825	CDS	1898306	1898968	-	hypothetical protein
	INR77_08830	CDS	1898968	1899570	-	hypothetical protein
	INR77_08835	CDS	1899567	1902311	-	tape measure protein
	INR77_08840	CDS	1903132	1903410	+	hypothetical protein
	INR77_08845	CDS	1903410	1903988	+	hypothetical protein
	INR77_08850	CDS	1903985	1904455	+	hypothetical protein
	INR77_08855	CDS	1904607	1904789	-	hypothetical protein
	INR77_08860	CDS	1904786	1905241	-	gene transfer agent family protein
	INR77_08865	CDS	1905252	1905698	-	hypothetical protein
	INR77_08870	CDS	1905739	1905975	-	hypothetical protein
	INR77_08875	CDS	1905996	1906436	-	DUF3168 domain-containing protein
	INR77_08880	CDS	1906378	1906593	-	hypothetical protein
	INR77_08885	CDS	1906605	1907018	-	HK97 gp10 family phage protein
	INR77_08890	CDS	1907015	1907380	-	hypothetical protein
	INR77_08895	CDS	1907380	1907754	-	DUF4054 domain-containing protein
	INR77_08900	CDS	1907843	1908034	-	hypothetical protein
	INR77_08905	CDS	1908087	1909181	-	DUF2184 domain-containing protein
	INR77_08910	CDS	1909196	1909663	-	hypothetical protein
	INR77_08915	CDS	1909676	1910764	-	DUF2213 domain-containing protein
	INR77_08920	CDS	1910897	1911148	-	hypothetical protein
	INR77_08925	CDS	1911145	1911804	-	hypothetical protein
	INR77_08930	CDS	1911882	1912724	-	hypothetical protein
	INR77_08935	CDS	1912724	1914334	-	DUF1073 domain-containing protein
	INR77_08940	tRNA	1914392	1914489	-	tRNA-OTHER
	INR77_08945	CDS	1914517	1915899	-	PBSX family phage terminase large subunit
	INR77_08950	CDS	1915880	1916176	-	hypothetical protein
	INR77_08955	CDS	1916184	1916381	-	hypothetical protein
	INR77_08960	CDS	1916378	1916617	-	hypothetical protein
	INR77_08965	CDS	1916614	1917180	-	hypothetical protein
	INR77_08970	CDS	1917348	1917671	+	hypothetical protein
	INR77_08975	CDS	1917718	1918167	+	hypothetical protein
	INR77_08980	CDS	1918257	1919135	-	IS1595 family transposase
	INR77_08985	CDS	1919452	1921821	-	DUF3987 domain-containing protein
	INR77_08990	CDS	1921822	1922166	-	hypothetical protein
	INR77_08995	CDS	1922163	1923770	-	DEAD/DEAH box helicase
	INR77_09000	CDS	1923767	1924441	-	hypothetical protein
	INR77_09005	CDS	1924438	1925415	-	hypothetical protein
	INR77_09010	CDS	1925499	1926002	-	DUF669 domain-containing protein
	INR77_09015	CDS	1926036	1926809	-	ATP-binding protein
	INR77_09020	CDS	1926811	1927281	-	hypothetical protein
	INR77_09025	CDS	1927383	1927838	-	hypothetical protein
	INR77_09030	CDS	1927835	1928314	-	hypothetical protein
	INR77_09035	CDS	1928869	1929078	-	hypothetical protein
	INR77_09040	CDS	1929178	1929897	+	S24 family peptidase
	INR77_09045	CDS	1929894	1930451	+	hypothetical protein
	INR77_09050	CDS	1930555	1930932	+	hypothetical protein
	INR77_09055	CDS	1930929	1931198	+	hypothetical protein
	INR77_09060	CDS	1931215	1931364	+	hypothetical protein
	INR77_09065	CDS	1931375	1931560	+	hypothetical protein
	INR77_09070	CDS	1931557	1932033	+	hypothetical protein
	INR77_09075	CDS	1932038	1932805	+	hypothetical protein
	INR77_09080	CDS	1932802	1933512	+	hypothetical protein
	INR77_09085	CDS	1933509	1933910	+	hypothetical protein
	INR77_09090	CDS	1933907	1934215	+	hypothetical protein
	INR77_09095	CDS	1934205	1934531	+	hypothetical protein
	INR77_09100	CDS	1934531	1935112	+	DUF1643 domain-containing protein
	INR77_09105	CDS	1935109	1935354	+	hypothetical protein
	INR77_09110	CDS	1935351	1935626	+	hypothetical protein
	INR77_09115	CDS	1935627	1935953	+	helix-turn-helix domain-containing protein
	INR77_09120	CDS	1935953	1936756	+	site-specific integrase
	INR77_09125	tRNA	1936823	1936896	-	tRNA-Pro
	attR		1936851	1936870
Phm1-SCSIO 43005	attL		292609	292683
	CTT34_01425	CDS	292758	293156	-	hypothetical protein
	CTT34_01430	CDS	293153	293710	-	DUF4065 domain-containing protein
	CTT34_01435	CDS	293799	294962	-	site-specific integrase
	CTT34_01440	CDS	294947	295126	-	excisionase
	CTT34_01445	CDS	295113	295916	-	hypothetical protein
	CTT34_01450	CDS	295913	296575	-	hypothetical protein
	CTT34_01455	CDS	296572	296793	-	hypothetical protein
	CTT34_01460	CDS	296790	297035	-	hypothetical protein
	CTT34_01465	CDS	297032	297685	-	hypothetical protein
	CTT34_01470	CDS	297758	298567	-	hypothetical protein
	CTT34_01475	CDS	298619	298978	-	hypothetical protein
	CTT34_01480	CDS	299065	299385	-	hypothetical protein
	CTT34_01485	CDS	299382	299708	-	hypothetical protein
	CTT34_01490	CDS	299705	299896	-	hypothetical protein
	CTT34_01495	CDS	300043	301125	-	restriction endonuclease
	CTT34_01500	CDS	301150	301878	-	hypothetical protein
	CTT34_01505	CDS	301954	302142	+	Cro/Cl family transcriptional regulator
	CTT34_01510	CDS	302338	302847	+	hypothetical protein
	CTT34_01515	CDS	302840	303040	+	hypothetical protein
	CTT34_01520	CDS	303052	303312	-	hypothetical protein
	CTT34_01525	CDS	303336	304364	+	hypothetical protein
	CTT34_01530	CDS	304364	306082	+	hypothetical protein
	CTT34_01535	CDS	306409	306786	+	hypothetical protein
	CTT34_01540	CDS	307875	308160	-	IS3 family transposase
	CTT34_01540	CDS	306944	307875	-	IS3 family transposase
	CTT34_01545	CDS	308360	308938	+	N-acetylmuramoyl-L-alanine amidase
	CTT34_01550	CDS	308964	309287	+	phage holin, lambda family
	CTT34_01555	CDS	309284	309715	+	hypothetical protein
	CTT34_01560	CDS	309851	310171	+	HNH endonuclease
	CTT34_01565	CDS	310387	310902	+	phage terminase small subunit P27 family
	CTT34_01570	CDS	310865	312586	+	phage terminase small subunit P27 family
	CTT34_01575	CDS	312730	313905	+	phage portal protein
	CTT34_01580	CDS	313862	314572	+	peptidase S14
	CTT34_01585	CDS	314638	315885	+	phage major capsid protein
	CTT34_01590	CDS	315948	316328	+	hypothetical protein
	CTT34_01595	CDS	316325	316855	+	hypothetical protein
	CTT34_01600	CDS	316852	317172	+	head-tail adaptor protein
	CTT34_01605	CDS	317169	317588	+	hypothetical protein
	CTT34_01610	CDS	317585	317914	+	hypothetical protein
	CTT34_01615	CDS	317972	318445	+	phage tail protein
	CTT34_01620	CDS	318449	318877	+	hypothetical protein
	CTT34_01625	CDS	318904	319194	+	phage tail protein
	CTT34_01630	CDS	319250	319690	+	hypothetical protein
	CTT34_01635	CDS	319746	323009	+	phage tail tape measure protein
	CTT34_01640	CDS	323006	323593	+	hypothetical protein
	CTT34_01645	CDS	323593	324189	+	hypothetical protein
	CTT34_01650	CDS	324173	324394	-	hypothetical protein
	CTT34_01655	CDS	324465	324869	+	hypothetical protein
	CTT34_01660	CDS	324862	329367	+	hypothetical protein
	CTT34_01665	CDS	329371	329766	+	hypothetical protein
	CTT34_01670	CDS	329753	330112	+	hypothetical protein
	CTT34_01675	CDS	330109	331437	+	hypothetical protein
	CTT34_01680	CDS	331906	332091	+	hypothetical protein
	CTT34_01685	CDS	332390	332620	-	hypothetical protein
	CTT34_01690	CDS	332825	333304	+	hypothetical protein
	CTT34_01695	tmRNA	333397	333776	-	transfer-messenger RNA
	attR		333351	333425
Phm2-SCSIO 43005	attL		1064123	1064145
	CTT34_05160	CDS	1063147	1064199	-	tRNA dihydrouridine(20/20a) synthase DusA
	CTT34_05165	CDS	1064330	1065352	+	hypothetical protein
	CTT34_05170	CDS	1065349	1065567	-	pyocin activator protein PrtN
	CTT34_05175	CDS	1065564	1065815	-	hypothetical protein
	CTT34_05180	CDS	1065909	1066820	-	DNA cytosine methyltransferase
	CTT34_05185	CDS	1066813	1067031	-	hypothetical protein
	CTT34_05190	CDS	1067046	1069349	-	hypothetical protein
	CTT34_05195	CDS	1069346	1069627	-	hypothetical protein
	CTT34_05200	CDS	1069624	1070025	-	hypothetical protein
	CTT34_05205	CDS	1070022	1070351	-	transcriptional regulator
	CTT34_05210	CDS	1070344	1070532	-	hypothetical protein
	CTT34_05215	CDS	1070570	1070773	-	hypothetical protein
	CTT34_05220	CDS	1070805	1071011	-	hypothetical protein
	CTT34_05225	CDS	1071053	1071349	-	hypothetical protein
	CTT34_05230	CDS	1071415	1072071	+	hypothetical protein
	CTT34_05235	CDS	1072102	1073034	+	hypothetical protein
	CTT34_05240	CDS	1073019	1073558	+	hypothetical protein
	CTT34_05245	CDS	1073575	1074144	-	hypothetical protein
	CTT34_05250	CDS	1074417	1074767	+	hypothetical protein
	CTT34_05255	CDS	1075299	1075883	-	hypothetical protein
	CTT34_05260	CDS	1076446	1076865	-	hypothetical protein
	CTT34_05265	CDS	1076903	1077085	-	addiction module toxin, HicA family
	CTT34_05270	CDS	1077170	1078156	-	late control protein
	CTT34_05275	CDS	1078153	1078596	-	oxidoreductase
	CTT34_05280	CDS	1078607	1081699	-	phage tail tape measure protein
	CTT34_05285	CDS	1081721	1081864	-	GpE family phage tail protein
	CTT34_05290	CDS	1081891	1082241	-	phage tail protein
	CTT34_05295	CDS	1082301	1082810	-	phage major tail tube protein
	CTT34_05300	CDS	1082848	1084356	-	hypothetical protein
	CTT34_05305	CDS	1084674	1085345	-	hypothetical protein
	CTT34_05310	CDS	1085347	1087923	-	hypothetical protein
	CTT34_05315	CDS	1087874	1088407	-	phage tail protein I
	CTT34_05320	CDS	1088400	1089290	-	baseplate assembly protein
	CTT34_05325	CDS	1089287	1089625	-	baseplate assembly protein
	CTT34_05330	CDS	1089625	1090194	-	baseplate assembly protein
	CTT34_05335	CDS	1090273	1090740	-	phage virion morphogenesis protein
	CTT34_05340	CDS	1090737	1091222	-	phage tail protein
	CTT34_05345	CDS	1091340	1091690	-	hypothetical protein
	CTT34_05350	CDS	1091687	1092499	-	peptidoglycan-binding protein
	CTT34_05355	CDS	1092501	1092773	-	hypothetical protein
	CTT34_05360	CDS	1092770	1093114	-	hypothetical protein
	CTT34_05365	CDS	1093134	1093349	-	phage tail protein
	CTT34_05370	CDS	1093346	1093807	-	hypothetical protein
	CTT34_05375	CDS	1093912	1094592	-	terminase
	CTT34_05380	CDS	1094592	1095614	-	phage major capsid protein, P2 family
	CTT34_05385	CDS	1095658	1096470	-	GPO family capsid scaffolding protein
	CTT34_05390	CDS	1096615	1098405	+	terminase
	CTT34_05395	CDS	1098402	1099463	+	phage portal protein
	CTT34_05400	CDS	1099839	1100102	-	hypothetical protein
	attR		1100156	1100178
Phm3-SCSIO 43005	attL		2090511	2090576
	CTT34_10020	exon	2090482	2090566	+	tRNA-Leu
	CTT34_10025	CDS	2090579	2091667	-	recombinase XerD
	CTT34_10030	CDS	2091571	2091888	-	hypothetical protein
	CTT34_10035	CDS	2091885	2092100	-	hypothetical protein
	CTT34_10040	CDS	2092138	2092353	-	hypothetical protein
	CTT34_10045	CDS	2092391	2092609	-	hypothetical protein
	CTT34_10050	CDS	2092612	2092899	-	hypothetical protein
	CTT34_10055	CDS	2092929	2093288	-	hypothetical protein
	CTT34_10060	CDS	2093285	2093572	-	hypothetical protein
	CTT34_10065	CDS	2093569	2093805	-	hypothetical protein
	CTT34_10070	CDS	2093802	2094131	-	hypothetical protein
	CTT34_10075	CDS	2094225	2094416	-	hypothetical protein
	CTT34_10080	CDS	2094413	2094943	-	hypothetical protein
	CTT34_10085	CDS	2094946	2095155	-	hypothetical protein
	CTT34_10090	CDS	2095531	2096412	-	DNA methylase
	CTT34_10095	CDS	2096420	2097808	-	helicase
	CTT34_10100	CDS	2097846	2098229	-	hypothetical protein
	CTT34_10105	CDS	2098238	2099185	-	recombination-associated protein RdgC
	CTT34_10110	CDS	2099524	2100342	-	recombinase RecT
	CTT34_10115	CDS	2100339	2101150	-	exodeoxyribonuclease VIII
	CTT34_10120	CDS	2101236	2101526	-	hypothetical protein
	CTT34_10125	CDS	2101523	2101777	-	hypothetical protein
	CTT34_10130	CDS	2101774	2101986	-	hypothetical protein
	CTT34_10135	CDS	2101983	2102216	-	hypothetical protein
	CTT34_10140	CDS	2102361	2102771	-	hypothetical protein
	CTT34_10145	CDS	2103466	2103795	-	hypothetical protein
	CTT34_10150	CDS	2103819	2104040	-	hypothetical protein
	CTT34_10155	CDS	2104479	2105351	-	hypothetical protein
	CTT34_10160	CDS	2105278	2105466	+	hypothetical protein
	CTT34_10165	CDS	2105531	2105995	+	hypothetical protein
	CTT34_10170	CDS	2106066	2106527	+	hypothetical protein
	CTT34_10175	CDS	2106524	2107636	+	hypothetical protein
	CTT34_10180	CDS	2107633	2109006	+	hypothetical protein
	CTT34_10185	CDS	2109017	2109208	+	hypothetical protein
	CTT34_10190	CDS	2109205	2109696	+	hypothetical protein
	CTT34_10195	CDS	2109693	2110202	+	hypothetical protein
	CTT34_10200	CDS	2110202	2110534	+	hypothetical protein
	CTT34_10205	CDS	2110650	2111033	+	hypothetical protein
	CTT34_10210	CDS	2111030	2111224	+	hypothetical protein
	CTT34_10215	CDS	2111221	2111856	+	hypothetical protein
	CTT34_10220	CDS	2111866	2112438	+	hypothetical protein
	CTT34_10225	CDS	2112616	2113251	+	hypothetical protein
	CTT34_10230	CDS	2113241	2113459	+	hypothetical protein
	CTT34_10235	CDS	2113417	2114016	+	hypothetical protein
	CTT34_10240	CDS	2114009	2114245	+	hypothetical protein
	CTT34_10245	CDS	2114238	2114528	+	hypothetical protein
	CTT34_10250	CDS	2114681	2115055	+	hypothetical protein
	CTT34_10255	CDS	2115052	2115264	+	hypothetical protein
	CTT34_10260	CDS	2115427	2115996	+	terminase small subunit
	CTT34_10265	CDS	2115996	2117593	+	TerL protein
	CTT34_10270	CDS	2117687	2118853	+	hypothetical protein
	CTT34_10275	CDS	2118801	2119667	+	phage head morphogenesis protein
	CTT34_10280	CDS	2119664	2120733	+	hypothetical protein
	CTT34_10285	CDS	2120841	2121029	+	hypothetical protein
	CTT34_10290	CDS	2121346	2121612	+	hypothetical protein
	CTT34_10295	CDS	2121515	2122135	+	hypothetical protein
	CTT34_10300	CDS	2122393	2122797	+	protein singed
	CTT34_10305	CDS	2122784	2123179	+	hypothetical protein
	CTT34_10310	CDS	2123363	2123566	+	hypothetical protein
	CTT34_10315	CDS	2123559	2123969	+	hypothetical protein
	CTT34_10320	CDS	2124214	2124960	+	hypothetical protein
	CTT34_10325	CDS	2125029	2125424	+	hypothetical protein
	CTT34_10330	CDS	2125427	2125762	+	hypothetical protein
	CTT34_10335	CDS	2125921	2126202	-	DUF1902 domain-containing protein
	CTT34_10340	CDS	2126241	2127203	-	hypothetical protein
	CTT34_10345	CDS	2127478	2127780	+	hypothetical protein
	CTT34_10350	CDS	2127777	2128139	+	hypothetical protein
	CTT34_10355	CDS	2128202	2130463	+	hypothetical protein
	CTT34_10360	CDS	2130470	2130703	-	hypothetical protein
	CTT34_10365	CDS	2130773	2131354	+	hypothetical protein
	CTT34_10370	CDS	2131336	2131950	+	hypothetical protein
	CTT34_10375	CDS	2131954	2132367	+	hypothetical protein
	CTT34_10380	CDS	2132300	2136847	+	hypothetical protein
	CTT34_10385	CDS	2136851	2137246	+	hypothetical protein
	CTT34_10390	CDS	2137233	2137592	+	hypothetical protein
	CTT34_10395	CDS	2137589	2138917	+	hypothetical protein
	CTT34_10400	CDS	2139013	2139297	-	hypothetical protein
	CTT34_10405	CDS	2139287	2139784	-	nuclease
	attR		2139945	2140010
Pmo1-SCSIO-43207	attL		2643352	2643371
	INR76_12415	CDS	2641976	2643373	+	tRNA uridine-5-carboxymethylaminomethyl(34) synthesis GTPase MnmE
	INR76_12420	CDS	2643591	2643956	+	helix-turn-helix domain-containing protein
	INR76_12425	CDS	2643964	2645058	+	site-specific integrase
	INR76_12430	CDS	2645058	2646005	+	hypothetical protein
	INR76_12435	CDS	2646162	2646464	+	helix-turn-helix domain-containing protein
	INR76_12440	CDS	2646461	2646757	+	helix-turn-helix domain-containing protein
	INR76_12445	CDS	2646744	2647652	+	VirE protein
	INR76_12450	CDS	2647649	2649400	+	DUF3987 domain-containing protein
	INR76_12455	CDS	2649556	2649849	+	helix-turn-helix domain-containing protein
	INR76_12460	CDS	2649856	2651967	+	hypothetical protein
	INR76_12465	CDS	2652055	2652426	+	hypothetical protein
	INR76_12470	CDS	2652546	2656991	+	CusA/CzcA family heavy metal efflux RND transporter
	INR76_12475	CDS	2656997	2658193	+	efflux RND transporter periplasmic adaptor subunit
	INR76_12480	CDS	2658199	2658840	+	cation transporter
	INR76_12485	CDS	2658833	2659255	+	transcriptional repressor
	INR76_12490	CDS	2659283	2660074	+	cation transporter
	INR76_12495	CDS	2660108	2662072	+	cadmium-translocating P-type ATPase
	INR76_12500	CDS	2662180	2662557	+	hypothetical protein
	INR76_12505	CDS	2662665	2666408	+	efflux RND transporter permease subunit
	INR76_12510	CDS	2666408	2667643	+	TolC family protein
	INR76_12515	CDS	2667647	2668240	+	mercuric transport protein MerTP
	INR76_12520	CDS	2668454	2670949	+	copper-translocating P-type ATPase
	INR76_12525	CDS	2670968	2671450	+	DUF305 domain-containing protein
	INR76_12530	CDS	2671440	2673218	+	efflux RND transporter periplasmic adaptor subunit
	INR76_12535	CDS	2673251	2673745	+	heavy-metal-associated domain-containing protein
	INR76_12540	CDS	2674826	2675266	+	hypothetical protein
	INR76_12545	CDS	2675392	2676033	+	hypothetical protein
	attR		2676198	2676217
Pzm1-SCSIO-43204	attL		1472262	1472314
	INR75_06560	tRNA	1472231	1472312	+	tRNA-Leu
	INR75_06565	CDS	1472401	1473609	+	site-specific integrase
	INR75_06570	CDS	1473627	1473989	+	hypothetical protein
	INR75_06575	CDS	1474093	1474461	-	hypothetical protein
	INR75_06580	CDS	1474385	1474732	-	hypothetical protein
	INR75_06585	CDS	1474729	1474911	-	hypothetical protein
	INR75_06590	CDS	1474956	1475339	-	DUF882 domain-containing protein
	INR75_06595	CDS	1475364	1475687	-	hypothetical protein
	INR75_06600	CDS	1475674	1476120	-	hypothetical protein
	INR75_06605	CDS	1476156	1476914	-	hypothetical protein
	INR75_06610	CDS	1476901	1477779	-	hypothetical protein
	INR75_06615	CDS	1477787	1479958	-	hypothetical protein
	INR75_06620	CDS	1479964	1480458	-	hypothetical protein
	INR75_06625	CDS	1480430	1481605	-	hypothetical protein
	INR75_06630	CDS	1481611	1482171	-	Rho termination factor N-terminal domain-containing protein
	INR75_06635	CDS	1482175	1482777	-	hypothetical protein
	INR75_06640	CDS	1482814	1483884	-	hypothetical protein
	INR75_06645	CDS	1483917	1485077	-	ATP-dependent Clp protease proteolytic subunit
	INR75_06650	CDS	1485151	1485444	+	hypothetical protein
	INR75_06655	CDS	1485450	1485866	+	hypothetical protein
	INR75_06660	CDS	1485841	1486095	-	hypothetical protein
	INR75_06665	CDS	1486303	1489005	-	hypothetical protein
	INR75_06670	CDS	1489005	1491608	-	PKD domain-containing protein
	INR75_06675	CDS	1491605	1492690	-	hypothetical protein
	INR75_06680	CDS	1492687	1493118	-	hypothetical protein
	INR75_06685	CDS	1493148	1493564	-	hypothetical protein
	INR75_06690	CDS	1493542	1494123	-	hypothetical protein
	INR75_06695	CDS	1494123	1495355	-	terminase
	INR75_06700	CDS	1495336	1495863	-	DNA-packaging protein
	INR75_06705	tRNA	1496044	1496161	-	tRNA-OTHER
	INR75_06710	CDS	1496443	1496865	-	hypothetical protein
	INR75_06715	CDS	1496998	1498194	-	phosphoadenosine phosphosulfate reductase family protein
	INR75_06720	CDS	1498196	1500745	-	DNA methylase N-4
	INR75_06725	CDS	1500775	1501623	-	hypothetical protein
	INR75_06730	CDS	1501535	1502329	-	DUF4373 domain-containing protein
	INR75_06735	CDS	1502337	1502852	-	hypothetical protein
	INR75_06740	CDS	1502863	1503054	-	hypothetical protein
	INR75_06745	CDS	1503180	1504853	-	DEAD/DEAH box helicase
	INR75_06750	CDS	1504885	1505499	-	hypothetical protein
	INR75_06755	CDS	1505502	1505771	-	hypothetical protein
	INR75_06760	CDS	1505771	1506214	-	hypothetical protein
	INR75_06765	CDS	1506211	1506405	-	hypothetical protein
	INR75_06770	CDS	1506409	1507389	-	PD-(D/E)XK nuclease-like domain-containing protein
	INR75_06775	CDS	1507401	1508243	-	hypothetical protein
	INR75_06780	CDS	1508369	1508569	-	hypothetical protein
	INR75_06785	CDS	1508556	1508807	-	hypothetical protein
	INR75_06790	CDS	1508804	1509214	-	hypothetical protein
	INR75_06795	CDS	1509216	1509521	-	hypothetical protein
	INR75_06800	CDS	1509521	1509847	-	response regulator transcription factor
	INR75_06805	CDS	1509988	1510332	+	hypothetical protein
	INR75_06810	CDS	1510307	1510465	-	hypothetical protein
	INR75_06815	CDS	1510513	1511274	+	hypothetical protein
	INR75_06820	CDS	1511285	1511674	+	hypothetical protein
	INR75_06825	CDS	1511680	1512024	+	hypothetical protein
	INR75_06830	CDS	1512028	1512294	+	hypothetical protein
	attR		1512357	1512409
Mu like prophage-SCSIO-43204	INR75_02750	CDS	609919	610737	-	DNA adenine methylase
	INR75_02755	CDS	610884	613667	-	phage tail protein
	INR75_02760	CDS	613673	614194	-	hypothetical protein
	INR75_02765	CDS	614191	614520	-	hypothetical protein
	INR75_02770	CDS	614537	614986	-	hypothetical protein
	INR75_02775	CDS	615019	616623	-	hypothetical protein
	INR75_02780	CDS	616626	617855	-	hypothetical protein
	INR75_02785	CDS	617857	618756	-	hypothetical protein
	INR75_02790	CDS	618756	622241	-	hypothetical protein
	INR75_02795	CDS	622225	622428	-	hypothetical protein
	INR75_02800	CDS	622440	622934	-	hypothetical protein
	INR75_02805	CDS	622934	623464	-	hypothetical protein
	INR75_02810	CDS	623467	623913	-	hypothetical protein
	INR75_02815	CDS	623916	624392	-	hypothetical protein
	INR75_02820	CDS	624392	624823	-	M15 family metallopeptidase
	INR75_02825	CDS	624823	625452	-	PAS domain-containing protein
	INR75_02830	CDS	625520	626470	-	hypothetical protein
	INR75_02835	CDS	626706	627695	-	protease I (Gp1) from Bacteriophage Mu
	INR75_02840	CDS	627868	628320	+	putative DNA-binding transcriptional regulator
	INR75_02845	CDS	628320	629825	+	hypothetical protein
	INR75_02850	CDS	629819	630262	+	DUF1320 family protein, Bacteriophage Mu, Gp36
	INR75_02855	CDS	630295	632913	+	DUF935 family protein, Phage Mu protein F like protein, Mu gp29 protein
	INR75_02860	CDS	633062	633565	+	phage virion morphogenesis protein
	INR75_02865	CDS	633565	633996	+	hypothetical protein
	INR75_02870	CDS	633983	634354	-	hypothetical protein
	INR75_02875	CDS	634423	634800	-	hypothetical protein
	INR75_02880	CDS	634802	634960	-	hypothetical protein
	INR75_02885	CDS	635170	635415	-	hypothetical protein
	INR75_02890	CDS	635375	635758	-	hypothetical protein
	INR75_02895	CDS	635751	636212	-	MazG-like family protein
	INR75_02900	CDS	636503	636703	-	hypothetical protein
	INR75_02905	CDS	636709	637170	-	hypothetical protein
	INR75_02910	CDS	637170	637493	-	DUF4406 domain-containing protein
	INR75_02915	CDS	637490	637822	-	hypothetical protein
	INR75_02920	CDS	638031	638177	-	hypothetical protein
	INR75_02925	CDS	638152	638574	-	hypothetical protein
	INR75_02930	CDS	638621	638791	-	hypothetical protein
	INR75_02935	CDS	639150	639341	-	hypothetical protein
	INR75_02940	CDS	639316	639531	-	hypothetical protein
	INR75_02945	CDS	639534	640223	-	DUF3164 family protein
	INR75_02950	CDS	640210	640674	-	hypothetical protein
	INR75_02955	CDS	640691	640954	-	hypothetical protein
	INR75_02960	CDS	640956	641291	-	hypothetical protein
	INR75_02965	CDS	641294	641932	-	hypothetical protein
	INR75_02970	CDS	641933	642790	-	ATP-binding protein
	INR75_02975	CDS	642794	644800	-	hypothetical protein
	INR75_02980	CDS	644800	645024	-	hypothetical protein
	INR75_02985	CDS	645102	645896	+	transcriptional regulator
	INR75_02990	CDS	646829	650857	+	response regulator
	INR75_02995	CDS	651075	654053	+	SusC/RagA family TonB-linked outer membrane protein
	INR75_03000	CDS	654059	655660	+	RagB/SusD family nutrient uptake outer membrane protein
	INR75_03005	CDS	655678	656823	+	SusF/SusE family outer membrane protein
	INR75_03010	CDS	656875	658041	+	glycosyl hydrolase 53 family protein
	INR75_03015	CDS	658065	660521	+	DUF4982 domain-containing protein
	INR75_03020	CDS	660547	663132	+	membrane or secreted protein
	INR75_03025	CDS	663777	664997	+	site-specific integrase

## Sheet: Table S7
Table S7. Att sites of predicted active prophages in coral-associated bacteria by Prophage Tracer
Strains	Att site	Start	End	Sequence
Erythrobacter aquimaris SCSIO 43205	attL	1888722	1888741	GCCCCTGCCTCCCGAAGACA
	attR	1936851	1936870	GCCCCTGCCTCCCGAAGACA
	attB			GCCCCTGCCTCCCGAAGACA
	attP			GCCCCTGCCTCCCGAAGACA
Ruegeria conchae SCSIO 43209	attL	1373446	1373460	ATAATCGGTAGTATG
	attR	1379997	1380011	ATAATCGGTATTATG
	attB			ATAATCGGTATTATG
	attP			ATAATCGGTAGTATG
Halomonas meridiana SCSIO 43005	attL	292609	292683	CAGGCACAAAAAAAGCACCCGTGGGTGCTTGATTTGTAGGGGTGTCTGGTGGAGGCGGCGGGAATTGAACCCGCG
	attR	333351	333425	CAGACACAAAAAAAGCACCCGTAGGTGCTTGATTTGTAGGGGTGTCTGGTGGAGGCGGCGGGAATTGAACCCGCG
	attB			CAGGCACAAAAAAAGCACCCGTGGGTGCTTGATTTGTAGGGGTGTCTGGTGGAGGCGGCGGGAATTGAACCCGCG
	attP			CAGACACAAAAAAAGCACCCGTAGGTGCTTGATTTGTAGGGGTGTCTGGTGGAGGCGGCGGGAATTGAACCCGCG
	attL	1064123	1064145	GTCGTCCAGTCCATCATGGGGGC
	attR	1100156	1100178	GTCGTCCCATCCATCATGGGGGC
	attB			GTCGTCCAGTCCATCATGGGGGC
	attP			GTCGTCCCATCCATCATGGGGGC
	attL	2090511	2090576	AGATTTAGGTTCTAGTGCCGTAAGGTGTGGGAGTTCGAGTCTCCCCATCCGCACCAATTTGATTTA
	attR	2139945	2140010	AGATTTAGGTTCTAGTGCCGTAAGGTGTGGGAGTTCGAGTCTCCCCATCCGCACCAATTTGATTTA
	attB			AGATTTAGGTTCTAGTGCCGTAAGGTGTGGGAGTTCGAGTCTCCCCATCCGCACCAATTT-ATTTA
	attP			AGATTTAGGTTCTAGTGCCGTAAGGTGTGGGAGTTCGAGTCTCCCCATCCGCACCAATTTGATTTA
Vibrio nigripulchritudo SCSIO 43132 (chromosome1)	attL	353280	353303	GTTGCGCCCATGCTCGATGGGACT
	attR	367745	367768	GTTGCACCCATGCTCGACTGGACT
	attB			GTTGCGCCCATGCTCGACTGGACT
	attP			GTTGCACCCATGCTCGATGGGACT
Marixanthomonas ophiurae SCSIO 43207	attL	2643352	2643371	AAATTTCTGTATCGGGAAGTA
	attR	2676198	2676217	AAATAT-TGTATTGGGAAGTA
	attB			AAATTTCTGTATTGGGAAGTA
	attP			AAATAT-TGTATCGGGAAGTA
Mesoflavibacter sabulilitoris SCSIO 43206	attL	2668021	2668042	CATAATATAAATTATAGTACAA
	attR	2679241	2679262	CATAATATAAATTATAGAACAA
	attB			CATAATATAAATTATAGAACAA
	attP			CATAATATAAATTATAGTACAA
Zunongwangia mangrovi SCSIO 43204	attL	1472262	1472314	ACTTAGGATCTAGTGCCGCAAGGTGTGAGAGTTCGAGTCTCTCCGCCCGCACA
	attR	1512357	1512409	ACTTAGGATCTAGTGCCGCGAGGTGTGAGAGTTCGAGTCTCTCCGCCCGCACA
	attB			ACTTAGGATCTAGTGCCGCGAGGTGTGAGAGTTCGAGTCTCTCCGCCCGCACA
	attP			ACTTAGGATCTAGTGCCGCAAGGTGTGAGAGTTCGAGTCTCTCCGCCCGCACA

## Sheet: Table S8
Table S8. Full outputs of Prophage Tracer, LUMPY, PHASTER and Prophage Hunter using contig-level genomes
Strain	Prophage Tracer output											LUMPY output										PHASTER output																	Prophage Hunter output
Erythrobacter aquimaris SCSIO 43205	prophage_candidate	contig	attL_start	attL_end	attR_start	attR_end	prophage_size	SR_evidence_attB	SR_evidence_attP	DRP_evidence_attB	DRP_evidence_attP	#CHROM	POS	ID	REF	ALT	QUAL	FILTER	INFO	FORMAT	sample	REGION	REGION_LENGTH	COMPLETENESS(score)	SPECIFIC_KEYWORD	REGION_POSITION	TRNA_NUM	TOTAL_PROTEIN_NUM	PHAGE_HIT_PROTEIN_NUM	HYPOTHETICAL_PROTEIN_NUM	PHAGE+HYPO_PROTEIN_PERCENTAGE	BACTERIAL_PROTEIN_NUM	ATT_SITE_SHOWUP	PHAGE_SPECIES_NUM	MOST_COMMON_PHAGE_NAME(hit_genes_count)	FIRST_MOST_COMMON_PHAGE_NUM	FIRST_MOST_COMMON_PHAGE_PERCENTAGE	GC_PERCENTAGE	Candidate ID	Sequence ID	Start	End	Length	Category	Score	Closest phage	Gene number
	candidate_1	contig00003=::=contig00007	503162	503181	17779	17798	46427	0	83	0	17	contig00001	58944	1	N	<DEL>	.	.	SVTYPE=DEL;STRANDS=+-:4;SVLEN=-337;END=59281;CIPOS=-10,335;CIEND=-336,9;CIPOS95=-2,136;CIEND95=-136,2;IMPRECISE;SU=4;PE=4;SR=0	GT:SU:PE:SR	./.:4:4:0	---------------------------------------------------------------------------------------------------------------------------------------------------------------------------------------------------------------------------------------------------------------------------------------------------------------------------------------------------------------------------------------------------------------…																	Candidate_1	contig00001	790	20321	19532	Inactive	0.1	N/A	21
												contig00001	69679	2	N	<DEL>	.	.	SVTYPE=DEL;STRANDS=+-:4;SVLEN=-101;END=69780;CIPOS=-10,99;CIEND=-84,9;CIPOS95=-2,73;CIEND95=-61,2;IMPRECISE;SU=4;PE=4;SR=0	GT:SU:PE:SR	./.:4:4:0	1	19.8Kb	incomplete(50)	tail,head	contig00003,len=531810,cov=46.8,corr=0,origname=NODE_3_length_531810_cov_46.835322_pilon,sw=shovill-spades/1.1.0,date=20210414:510402-530210	0	25	15	10	1	0	no	10	PHAGE_Rhizob_RHEph04_NC_041908(6),PHAGE_Rhizob_RHEph06_NC_027296(6),PHAGE_Pseudo_phiPSA1_NC_024365(4),PHAGE_Entero_JenP1_NC_029028(2),PHAGE_Mycoba_Donkeykong_NC_051648(2),PHAGE_Klebsi_JD001_NC_020204(2),PHAGE_Entero_JenP2_NC_028997(2),PHAGE_Edward_GF_2_NC_026611(2),PHAGE_Gordon_UmaThurman_NC_031249(2),PHAGE_Pantoe_vB_PagS_Vid5_NC_042120(2),PHAGE_Plankt_PaV_LD_NC_016564(1),PHAGE_Mycoba_Quico_NC_02…	4	0.24	0.5796	Candidate_2	contig00001	7272	20085	12814	Inactive	0.34	N/A	18
												contig00001	94146	3	N	<DEL>	.	.	SVTYPE=DEL;STRANDS=+-:4;SVLEN=-654;END=94800;CIPOS=-10,472;CIEND=-473,9;CIPOS95=-2,235;CIEND95=-235,2;IMPRECISE;SU=4;PE=4;SR=0	GT:SU:PE:SR	./.:4:4:0	2	20.9Kb	incomplete(50)	integrase,portal,head,capsid	contig00007,len=202722,cov=47.1,corr=0,origname=NODE_7_length_202722_cov_47.065850_pilon,sw=shovill-spades/1.1.0,date=20210414:380-21287	1	32	14	18	1	0	no	13	PHAGE_Vibrio_VpKK5_NC_026610(2),PHAGE_Rhizob_16_3_NC_011103(2),PHAGE_Salmon_bombadil_NC_048866(1),PHAGE_Rhodoc_Sleepyhead_NC_048782(1),PHAGE_Pseudo_M6_NC_007809(1),PHAGE_Roseob_1_NC_015466(1),PHAGE_Gordon_BetterKatz_NC_031247(1),PHAGE_Rhizob_vB_RleM_PPF1_NC_025427(1),PHAGE_Pseudo_NP1_NC_031058(1),PHAGE_Sinorh_phiLM21_NC_029046(1),PHAGE_Entero_CAjan_NC_028776(1),PHAGE_Altero_vB_AcoS_R7M_NC_048878(…	2	0.0625	0.5752	Candidate_3	contig00001	6513	27876	21364	Inactive	0.27	Achromobacter phage 83-24	26
												contig00001	142506	4	N	<DEL>	.	.	SVTYPE=DEL;STRANDS=+-:4;SVLEN=-424;END=142930;CIPOS=-10,349;CIEND=-423,9;CIPOS95=-2,130;CIEND95=-158,2;IMPRECISE;SU=4;PE=4;SR=0	GT:SU:PE:SR	./.:4:4:0																		Candidate_4	contig00001	6670	42195	35526	Inactive	0.27	Achromobacter phage 83-24	41
												contig00001	357578	5	N	<DEL>	.	.	SVTYPE=DEL;STRANDS=+-:4;SVLEN=-247;END=357825;CIPOS=-10,106;CIEND=-95,9;CIPOS95=-2,63;CIEND95=-49,3;IMPRECISE;SU=4;PE=4;SR=0	GT:SU:PE:SR	./.:4:4:0																		Candidate_5	contig00001	77687	98148	20462	Inactive	0.15	Aeromonas phage PX29	19
												contig00001	382741	6	N	<DEL>	.	.	SVTYPE=DEL;STRANDS=+-:6;SVLEN=-52;END=382793;CIPOS=-8,4;CIEND=-10,7;CIPOS95=-1,1;CIEND95=-1,0;IMPRECISE;SU=6;PE=1;SR=5	GT:SU:PE:SR	./.:6:1:5																		Candidate_6	contig00001	126763	152046	25284	Ambiguous	0.69	Vibrio phage phi 3	29
												contig00001	404708	7	N	<DEL>	.	.	SVTYPE=DEL;STRANDS=+-:4;SVLEN=-105;END=404813;CIPOS=-10,32;CIEND=-90,9;CIPOS95=-2,24;CIEND95=-43,3;IMPRECISE;SU=4;PE=4;SR=0	GT:SU:PE:SR	./.:4:4:0																		Candidate_7	contig00001	169547	189045	19499	Inactive	0.08	Moraxella phage Mcat2	20
												contig00001	460268	8	N	<DEL>	.	.	SVTYPE=DEL;STRANDS=+-:4;SVLEN=-465;END=460733;CIPOS=-10,386;CIEND=-373,9;CIPOS95=-2,138;CIEND95=-135,2;IMPRECISE;SU=4;PE=4;SR=0	GT:SU:PE:SR	./.:4:4:0																		Candidate_8	contig00001	172165	196681	24517	Inactive	0.17	Moraxella phage Mcat2	29
												contig00001	473243	9	N	<DEL>	.	.	SVTYPE=DEL;STRANDS=+-:4;SVLEN=-118;END=473361;CIPOS=-10,116;CIEND=-82,9;CIPOS95=-3,57;CIEND95=-48,2;IMPRECISE;SU=4;PE=4;SR=0	GT:SU:PE:SR	./.:4:4:0																		Candidate_9	contig00001	187358	209155	21798	Inactive	0.16	Bradyrhizobium phage BDU-MI-1	27
												contig00001	493547	10	N	<DEL>	.	.	SVTYPE=DEL;STRANDS=+-:4;SVLEN=-202;END=493749;CIPOS=-9,8;CIEND=-9,8;CIPOS95=0,0;CIEND95=0,0;SU=4;PE=0;SR=4	GT:SU:PE:SR	./.:4:0:4																		Candidate_10	contig00001	210879	242120	31242	Inactive	0.16	Cronobacter phage vB_CsaM_GAP32	25
												contig00001	633001	11	N	<DEL>	.	.	SVTYPE=DEL;STRANDS=+-:4;SVLEN=-150;END=633151;CIPOS=-10,143;CIEND=0,4;CIPOS95=-3,56;CIEND95=0,4;IMPRECISE;SU=4;PE=4;SR=0	GT:SU:PE:SR	./.:4:4:0																		Candidate_11	contig00001	235755	263361	27607	Inactive	0.31	Cronobacter phage vB_CsaM_GAP32	30
												contig00001	817856	12	N	<DEL>	.	.	SVTYPE=DEL;STRANDS=+-:4;SVLEN=-185;END=818041;CIPOS=-10,89;CIEND=-137,9;CIPOS95=-2,54;CIEND95=-53,3;IMPRECISE;SU=4;PE=4;SR=0	GT:SU:PE:SR	./.:4:4:0																		Candidate_12	contig00001	279327	308833	29507	Inactive	0.04	Bacillus phage PBC6	24
												contig00001	842730	13	N	<DEL>	.	.	SVTYPE=DEL;STRANDS=+-:4;SVLEN=-96;END=842826;CIPOS=-10,94;CIEND=-95,9;CIPOS95=-3,55;CIEND95=-53,3;IMPRECISE;SU=4;PE=4;SR=0	GT:SU:PE:SR	./.:4:4:0																		Candidate_13	contig00001	315513	327387	11875	Inactive	0.1	Bacillus phage Basilisk	8
												contig00001	850166	14	N	<DEL>	.	.	SVTYPE=DEL;STRANDS=+-:4;SVLEN=-335;END=850501;CIPOS=-10,301;CIEND=-325,9;CIPOS95=-2,87;CIEND95=-100,2;IMPRECISE;SU=4;PE=4;SR=0	GT:SU:PE:SR	./.:4:4:0																		Candidate_14	contig00001	332649	353866	21218	Inactive	0.1	Erwinia phage PEp14	17
												contig00001	886011	15	N	<DEL>	.	.	SVTYPE=DEL;STRANDS=+-:7;SVLEN=-26;END=886037;CIPOS=-5,4;CIEND=-6,3;CIPOS95=0,0;CIEND95=0,0;SU=7;PE=0;SR=7	GT:SU:PE:SR	./.:7:0:7																		Candidate_15	contig00001	375250	398464	23215	Inactive	0.32	N/A	23
												contig00002	91232	16	N	<DEL>	.	.	SVTYPE=DEL;STRANDS=+-:4;SVLEN=-413;END=91645;CIPOS=-10,387;CIEND=-398,9;CIPOS95=-2,106;CIEND95=-106,2;IMPRECISE;SU=4;PE=4;SR=0	GT:SU:PE:SR	./.:4:4:0																		Candidate_16	contig00001	399524	440916	41393	Inactive	0.03	Pseudomonas phage PaMx74	35
												contig00002	372449	17	N	<DEL>	.	.	SVTYPE=DEL;STRANDS=+-:4;SVLEN=-187;END=372636;CIPOS=-10,89;CIEND=-167,9;CIPOS95=-2,55;CIEND95=-53,3;IMPRECISE;SU=4;PE=4;SR=0	GT:SU:PE:SR	./.:4:4:0																		Candidate_17	contig00001	429970	472567	42598	Inactive	0.23	Caulobacter phage Seuss	49
												contig00002	436979	18	N	<DEL>	.	.	SVTYPE=DEL;STRANDS=+-:5;SVLEN=-49;END=437028;CIPOS=-10,47;CIEND=-44,9;CIPOS95=-3,32;CIEND95=-28,2;IMPRECISE;SU=5;PE=5;SR=0	GT:SU:PE:SR	./.:5:5:0																		Candidate_18	contig00001	456688	489008	32321	Inactive	0.29	Pseudomonas phage PaBG	36
												contig00002	505138	19	N	<DEL>	.	.	SVTYPE=DEL;STRANDS=+-:4;SVLEN=-85;END=505223;CIPOS=-10,14;CIEND=-52,9;CIPOS95=-2,12;CIEND95=-33,2;IMPRECISE;SU=4;PE=4;SR=0	GT:SU:PE:SR	./.:4:4:0																		Candidate_19	contig00001	470986	507494	36509	Inactive	0.29	Pseudomonas phage PaBG	40
												contig00002	598804	20	N	<DEL>	.	.	SVTYPE=DEL;STRANDS=+-:4;SVLEN=-249;END=599053;CIPOS=-10,245;CIEND=-248,9;CIPOS95=-3,68;CIEND95=-63,3;IMPRECISE;SU=4;PE=4;SR=0	GT:SU:PE:SR	./.:4:4:0																		Candidate_20	contig00001	616337	647556	31220	Inactive	0.3	Mycobacterium phage Fred313	27
												contig00003	25679	21	N	<DEL>	.	.	SVTYPE=DEL;STRANDS=+-:4;SVLEN=-108;END=25787;CIPOS=-10,106;CIEND=-107,9;CIPOS95=-3,50;CIEND95=-61,3;IMPRECISE;SU=4;PE=4;SR=0	GT:SU:PE:SR	./.:4:4:0																		Candidate_21	contig00001	647648	667786	20139	Inactive	0.06	N/A	13
												contig00003	42327	22	N	<DEL>	.	.	SVTYPE=DEL;STRANDS=+-:4;SVLEN=-26;END=42353;CIPOS=-9,4;CIEND=-10,8;CIPOS95=-1,1;CIEND95=-1,0;IMPRECISE;SU=4;PE=0;SR=4	GT:SU:PE:SR	./.:4:0:4																		Candidate_22	contig00001	675456	698603	23148	Inactive	0.33	N/A	26
												contig00003	73367	23	N	<DEL>	.	.	SVTYPE=DEL;STRANDS=+-:4;SVLEN=-374;END=73741;CIPOS=-10,321;CIEND=-240,9;CIPOS95=-2,78;CIEND95=-63,3;IMPRECISE;SU=4;PE=4;SR=0	GT:SU:PE:SR	./.:4:4:0																		Candidate_23	contig00001	686699	718379	31681	Inactive	0.02	N/A	23
												contig00003	79695	24	N	<DEL>	.	.	SVTYPE=DEL;STRANDS=+-:4;SVLEN=-332;END=80027;CIPOS=-10,330;CIEND=-331,9;CIPOS95=-2,132;CIEND95=-127,2;IMPRECISE;SU=4;PE=4;SR=0	GT:SU:PE:SR	./.:4:4:0																		Candidate_24	contig00001	792042	816687	24646	Inactive	0.03	N/A	22
												contig00003	129136	25	N	<DEL>	.	.	SVTYPE=DEL;STRANDS=+-:4;SVLEN=-71;END=129207;CIPOS=-10,69;CIEND=-70,9;CIPOS95=-3,40;CIEND95=-51,2;IMPRECISE;SU=4;PE=4;SR=0	GT:SU:PE:SR	./.:4:4:0																		Candidate_25	contig00001	849568	861468	11901	Inactive	0.17	Synechococcus phage S-SKS1	13
												contig00003	193854	26	N	<DEL>	.	.	SVTYPE=DEL;STRANDS=+-:5;SVLEN=-26;END=193880;CIPOS=-10,9;CIEND=-8,6;CIPOS95=0,0;CIEND95=-1,0;IMPRECISE;SU=5;PE=0;SR=5	GT:SU:PE:SR	./.:5:0:5																		Candidate_26	contig00001	870320	892003	21684	Ambiguous	0.7	N/A	28
												contig00003	251247	27	N	<DEL>	.	.	SVTYPE=DEL;STRANDS=+-:4;SVLEN=-420;END=251667;CIPOS=-10,9;CIEND=-10,9;CIPOS95=-1,1;CIEND95=-1,1;IMPRECISE;SU=4;PE=1;SR=3	GT:SU:PE:SR	./.:4:1:3																		Candidate_27	contig00001	909118	923362	14245	Inactive	0.08	N/A	12
												contig00003	312063	28	N	<DEL>	.	.	SVTYPE=DEL;STRANDS=+-:4;SVLEN=-240;END=312303;CIPOS=-10,238;CIEND=-239,9;CIPOS95=-2,73;CIEND95=-64,3;IMPRECISE;SU=4;PE=4;SR=0	GT:SU:PE:SR	./.:4:4:0																		Candidate_28	contig00002	1266	22099	20834	Inactive	0.22	Rhizobium phage 16-3	22
												contig00003	339648	29	N	<DEL>	.	.	SVTYPE=DEL;STRANDS=+-:4;SVLEN=-254;END=339902;CIPOS=-10,252;CIEND=-253,9;CIPOS95=-3,68;CIEND95=-63,3;IMPRECISE;SU=4;PE=4;SR=0	GT:SU:PE:SR	./.:4:4:0																		Candidate_29	contig00002	145994	176883	30890	Inactive	0.17	N/A	34
												contig00003	418107	30	N	<DEL>	.	.	SVTYPE=DEL;STRANDS=+-:4;SVLEN=-439;END=418546;CIPOS=-10,316;CIEND=-197,9;CIPOS95=-2,99;CIEND95=-88,2;IMPRECISE;SU=4;PE=4;SR=0	GT:SU:PE:SR	./.:4:4:0																		Candidate_30	contig00002	280282	295697	15416	Inactive	0.46	N/A	14
												contig00003	442701	31	N	<DEL>	.	.	SVTYPE=DEL;STRANDS=+-:4;SVLEN=-55;END=442756;CIPOS=-10,9;CIEND=-10,9;CIPOS95=-3,3;CIEND95=-3,3;IMPRECISE;SU=4;PE=3;SR=1	GT:SU:PE:SR	./.:4:3:1																		Candidate_31	contig00002	297029	320688	23660	Inactive	0.08	Arthrobacter phage Preamble	15
												contig00003	445979	32	N	<DEL>	.	.	SVTYPE=DEL;STRANDS=+-:5;SVLEN=-48;END=446027;CIPOS=-10,46;CIEND=-45,9;CIPOS95=-2,38;CIEND95=-24,3;IMPRECISE;SU=5;PE=5;SR=0	GT:SU:PE:SR	./.:5:5:0																		Candidate_32	contig00002	303051	325573	22523	Inactive	0.19	Arthrobacter phage Preamble	18
												contig00003	488467	33	N	<DEL>	.	.	SVTYPE=DEL;STRANDS=+-:4;SVLEN=-246;END=488713;CIPOS=-10,152;CIEND=-245,9;CIPOS95=-2,65;CIEND95=-57,3;IMPRECISE;SU=4;PE=4;SR=0	GT:SU:PE:SR	./.:4:4:0																		Candidate_33	contig00002	310050	338940	28891	Inactive	0.32	Mycobacterium phage Kumao	27
												contig00003	499676	34	N	<DEL>	.	.	SVTYPE=DEL;STRANDS=+-:4;SVLEN=-361;END=500037;CIPOS=-10,359;CIEND=-360,9;CIPOS95=-2,133;CIEND95=-141,2;IMPRECISE;SU=4;PE=4;SR=0	GT:SU:PE:SR	./.:4:4:0																		Candidate_34	contig00002	400177	435536	35360	Inactive	0.13	Achromobacter phage JWF	32
												contig00003	519935	35	N	<DEL>	.	.	SVTYPE=DEL;STRANDS=+-:4;SVLEN=-418;END=520353;CIPOS=-10,373;CIEND=-404,9;CIPOS95=-2,135;CIEND95=-142,2;IMPRECISE;SU=4;PE=4;SR=0	GT:SU:PE:SR	./.:4:4:0																		Candidate_35	contig00002	439853	488033	48181	Inactive	0.17	Streptomyces phage Nanodon	49
												contig00004	23320	36	N	<DEL>	.	.	SVTYPE=DEL;STRANDS=+-:4;SVLEN=-363;END=23683;CIPOS=-10,287;CIEND=-187,9;CIPOS95=-2,92;CIEND95=-89,2;IMPRECISE;SU=4;PE=4;SR=0	GT:SU:PE:SR	./.:4:4:0																		Candidate_36	contig00002	516419	527004	10586	Ambiguous	0.75	Pseudomonas phage Lu11	7
												contig00005	49781	37	N	<DEL>	.	.	SVTYPE=DEL;STRANDS=+-:4;SVLEN=-335;END=50116;CIPOS=-10,230;CIEND=-334,9;CIPOS95=-3,64;CIEND95=-90,2;IMPRECISE;SU=4;PE=4;SR=0	GT:SU:PE:SR	./.:4:4:0																		Candidate_37	contig00002	564181	581464	17284	Inactive	0.22	N/A	17
												contig00005	98898	38	N	<DEL>	.	.	SVTYPE=DEL;STRANDS=+-:4;SVLEN=-12;END=98910;CIPOS=-10,0;CIEND=0,6;CIPOS95=-10,0;CIEND95=0,5;IMPRECISE;SU=4;PE=4;SR=0	GT:SU:PE:SR	./.:4:4:0																		Candidate_38	contig00002	607796	628935	21140	Inactive	0.1	N/A	20
												contig00005	115224	39	N	<DEL>	.	.	SVTYPE=DEL;STRANDS=+-:4;SVLEN=-270;END=115494;CIPOS=-10,268;CIEND=-269,9;CIPOS95=-2,125;CIEND95=-126,2;IMPRECISE;SU=4;PE=4;SR=0	GT:SU:PE:SR	./.:4:4:0																		Candidate_39	contig00003	126769	150213	23445	Inactive	0.2	Pseudomonas phage PaBG	27
												contig00006	7705	40	N	<DEL>	.	.	SVTYPE=DEL;STRANDS=+-:4;SVLEN=-199;END=7904;CIPOS=-10,86;CIEND=-90,9;CIPOS95=-2,57;CIEND95=-57,2;IMPRECISE;SU=4;PE=4;SR=0	GT:SU:PE:SR	./.:4:4:0																		Candidate_40	contig00003	144919	165318	20400	Inactive	0.32	Pseudomonas phage PaBG	21
												contig00006	12767	41	N	<DEL>	.	.	SVTYPE=DEL;STRANDS=+-:4;SVLEN=-212;END=12979;CIPOS=-10,210;CIEND=-211,9;CIPOS95=-2,82;CIEND95=-82,2;IMPRECISE;SU=4;PE=4;SR=0	GT:SU:PE:SR	./.:4:4:0																		Candidate_41	contig00003	208994	236743	27750	Inactive	0.22	Mycobacterium phage Edugator	27
												contig00006	86660	42	N	<DEL>	.	.	SVTYPE=DEL;STRANDS=+-:4;SVLEN=-673;END=87333;CIPOS=-10,472;CIEND=-473,9;CIPOS95=-2,235;CIEND95=-235,2;IMPRECISE;SU=4;PE=4;SR=0	GT:SU:PE:SR	./.:4:4:0																		Candidate_42	contig00003	264297	295541	31245	Inactive	0.21	Synechococcus phage S-WAM1	32
												contig00006	104141	43	N	<DEL>	.	.	SVTYPE=DEL;STRANDS=+-:4;SVLEN=-337;END=104478;CIPOS=-10,335;CIEND=-336,9;CIPOS95=-2,90;CIEND95=-111,2;IMPRECISE;SU=4;PE=4;SR=0	GT:SU:PE:SR	./.:4:4:0																		Candidate_43	contig00003	309133	333540	24408	Inactive	0.08	Sulfitobacter phage EE36phi1	24
												contig00006	214319	44	N	<DEL>	.	.	SVTYPE=DEL;STRANDS=+-:4;SVLEN=-397;END=214716;CIPOS=-10,347;CIEND=-396,9;CIPOS95=-2,130;CIEND95=-155,2;IMPRECISE;SU=4;PE=4;SR=0	GT:SU:PE:SR	./.:4:4:0																		Candidate_44	contig00003	395158	417574	22417	Inactive	0.05	Skermania phage SPI1	18
												contig00007	58066	45	N	<DEL>	.	.	SVTYPE=DEL;STRANDS=+-:4;SVLEN=-273;END=58339;CIPOS=-10,75;CIEND=-272,9;CIPOS95=-2,46;CIEND95=-84,1;IMPRECISE;SU=4;PE=4;SR=0	GT:SU:PE:SR	./.:4:4:0																		Candidate_45	contig00003	433233	455921	22689	Inactive	0.43	Mycobacterium phage Mundrea	19
												contig00007	61970	46	N	<DEL>	.	.	SVTYPE=DEL;STRANDS=+-:4;SVLEN=-56;END=62026;CIPOS=-10,54;CIEND=-54,9;CIPOS95=-2,45;CIEND95=-39,2;IMPRECISE;SU=4;PE=4;SR=0	GT:SU:PE:SR	./.:4:4:0																		Candidate_46	contig00003	460287	473772	13486	Inactive	0.14	Stenotrophomonas phage vB_SmaS-DLP_6	13
												contig00007	175863	47	N	<DEL>	.	.	SVTYPE=DEL;STRANDS=+-:4;SVLEN=-25;END=175888;CIPOS=-9,8;CIEND=-9,8;CIPOS95=0,0;CIEND95=0,0;SU=4;PE=0;SR=4	GT:SU:PE:SR	./.:4:0:4																		Candidate_47	contig00003	458947	486421	27475	Inactive	0.14	Stenotrophomonas phage vB_SmaS-DLP_6	24
												contig00001	96	48_1	N	]contig00006:292434]N	.	.	SVTYPE=BND;STRANDS=-+:42;EVENT=48;MATEID=48_2;CIPOS=-95,0;CIEND=-10,82;CIPOS95=-95,0;CIEND95=-4,11;IMPRECISE;SU=42;PE=42;SR=0	GT:SU:PE:SR	./.:42:42:0																		Candidate_48	contig00003	485987	530778	44792	Ambiguous	0.76	Synechococcus phage S-SKS1	49
												contig00006	292434	48_2	N	N[contig00001:96[	.	.	SVTYPE=BND;STRANDS=+-:42;SECONDARY;EVENT=48;MATEID=48_1;CIPOS=-10,82;CIEND=-95,0;CIPOS95=-4,11;CIEND95=-95,0;IMPRECISE;SU=42;PE=42;SR=0	GT:SU:PE:SR	./.:42:42:0																		Candidate_49	contig00003	512616	530534	17919	Active	0.98	Rhizobium phage RHEph04	23
												contig00002	637622	49_1	N	[contig00003:22[N	.	.	SVTYPE=BND;STRANDS=--:107;EVENT=49;MATEID=49_2;CIPOS=-170,9;CIEND=-21,0;CIPOS95=-4,0;CIEND95=-21,0;IMPRECISE;SU=107;PE=107;SR=0	GT:SU:PE:SR	./.:107:107:0																		Candidate_50	contig00004	57209	85168	27960	Inactive	0.05	Halorubrum phage CGphi46	23
												contig00003	22	49_2	N	[contig00002:637622[N	.	.	SVTYPE=BND;STRANDS=--:107;SECONDARY;EVENT=49;MATEID=49_1;CIPOS=-21,0;CIEND=-170,9;CIPOS95=-21,0;CIEND95=-4,0;IMPRECISE;SU=107;PE=107;SR=0	GT:SU:PE:SR	./.:107:107:0																		Candidate_51	contig00004	99091	117447	18357	Inactive	0.14	Delftia phage RG-2014	16
												contig00002	10	50_1	N	]contig00009:1923]N	.	.	SVTYPE=BND;STRANDS=-+:104;EVENT=50;MATEID=50_2;CIPOS=-9,0;CIEND=-5,37;CIPOS95=-9,0;CIEND95=0,4;IMPRECISE;SU=104;PE=104;SR=0	GT:SU:PE:SR	./.:104:104:0																		Candidate_52	contig00004	128846	141782	12937	Inactive	0.07	N/A	11
												contig00009	1923	50_2	N	N[contig00002:10[	.	.	SVTYPE=BND;STRANDS=+-:104;SECONDARY;EVENT=50;MATEID=50_1;CIPOS=-5,37;CIEND=-9,0;CIPOS95=0,4;CIEND95=-9,0;IMPRECISE;SU=104;PE=104;SR=0	GT:SU:PE:SR	./.:104:104:0																		Candidate_53	contig00004	175668	195043	19376	Inactive	0.34	Stenotrophomonas phage S1	18
												contig00003	503162	51_1	N	]contig00007:17798]N	.	.	SVTYPE=BND;STRANDS=-+:92;EVENT=51;MATEID=51_2;CIPOS=0,0;CIEND=0,0;CIPOS95=0,0;CIEND95=0,0;SU=92;PE=24;SR=68	GT:SU:PE:SR	./.:92:24:68																		Candidate_54	contig00004	221616	240810	19195	Inactive	0.18	Salmonella phage 118970_sal3	16
												contig00007	17798	51_2	N	N[contig00003:503162[	.	.	SVTYPE=BND;STRANDS=+-:92;SECONDARY;EVENT=51;MATEID=51_1;CIPOS=0,0;CIEND=0,0;CIPOS95=0,0;CIEND95=0,0;SU=92;PE=24;SR=68	GT:SU:PE:SR	./.:92:24:68																		Candidate_55	contig00004	281785	323204	41420	Inactive	0.03	Natrialba phage PhiCh1	38
												contig00003	503250	52_1	N	N]contig00007:17797]	.	.	SVTYPE=BND;STRANDS=++:10;EVENT=52;MATEID=52_2;CIPOS=-10,270;CIEND=-4,284;CIPOS95=-2,60;CIEND95=0,71;IMPRECISE;SU=10;PE=10;SR=0	GT:SU:PE:SR	./.:10:10:0																		Candidate_56	contig00004	303161	332366	29206	Inactive	0.05	Natrialba phage PhiCh1	27
												contig00007	17797	52_2	N	N]contig00003:503250]	.	.	SVTYPE=BND;STRANDS=++:10;SECONDARY;EVENT=52;MATEID=52_1;CIPOS=-4,284;CIEND=-10,270;CIPOS95=0,71;CIEND95=-2,60;IMPRECISE;SU=10;PE=10;SR=0	GT:SU:PE:SR	./.:10:10:0																		Candidate_57	contig00004	315041	345707	30667	Inactive	0.05	N/A	29
												contig00003	531809	53_1	N	N[contig00009:10[	.	.	SVTYPE=BND;STRANDS=+-:151;EVENT=53;MATEID=53_2;CIPOS=-2,32;CIEND=-5,0;CIPOS95=0,3;CIEND95=0,1;IMPRECISE;SU=151;PE=151;SR=0	GT:SU:PE:SR	./.:151:151:0																		Candidate_58	contig00004	356530	386281	29752	Inactive	0.35	Mycobacterium phage Marvin	29
												contig00009	10	53_2	N	]contig00003:531809]N	.	.	SVTYPE=BND;STRANDS=-+:151;SECONDARY;EVENT=53;MATEID=53_1;CIPOS=-5,0;CIEND=-2,32;CIPOS95=0,1;CIEND95=0,3;IMPRECISE;SU=151;PE=151;SR=0	GT:SU:PE:SR	./.:151:151:0																		Candidate_59	contig00005	339	46090	45752	Inactive	0.06	Cronobacter phage vB_CsaM_GAP32	41
												contig00004	445198	54_1	N	N[contig00009:10[	.	.	SVTYPE=BND;STRANDS=+-:116;EVENT=54;MATEID=54_2;CIPOS=-10,52;CIEND=-8,0;CIPOS95=0,3;CIEND95=0,1;IMPRECISE;SU=116;PE=116;SR=0	GT:SU:PE:SR	./.:116:116:0																		Candidate_60	contig00005	62160	79459	17300	Inactive	0.16	N/A	16
												contig00009	10	54_2	N	]contig00004:445198]N	.	.	SVTYPE=BND;STRANDS=-+:116;SECONDARY;EVENT=54;MATEID=54_1;CIPOS=-8,0;CIEND=-10,52;CIPOS95=0,1;CIEND95=0,3;IMPRECISE;SU=116;PE=116;SR=0	GT:SU:PE:SR	./.:116:116:0																		Candidate_61	contig00005	136900	170209	33310	Inactive	0.07	Moraxella phage Mcat18	28
												contig00007	10	55_1	N	]contig00009:1923]N	.	.	SVTYPE=BND;STRANDS=-+:146;EVENT=55;MATEID=55_2;CIPOS=-9,0;CIEND=-4,27;CIPOS95=-9,0;CIEND95=0,3;IMPRECISE;SU=146;PE=146;SR=0	GT:SU:PE:SR	./.:146:146:0																		Candidate_62	contig00005	169443	195813	26371	Ambiguous	0.55	Cyanophage S-RIM14	26
												contig00009	1923	55_2	N	N[contig00007:10[	.	.	SVTYPE=BND;STRANDS=+-:146;SECONDARY;EVENT=55;MATEID=55_1;CIPOS=-4,27;CIEND=-9,0;CIPOS95=0,3;CIEND95=-9,0;IMPRECISE;SU=146;PE=146;SR=0	GT:SU:PE:SR	./.:146:146:0																		Candidate_63	contig00005	184062	208939	24878	Inactive	0.04	Propionibacterium phage Kubed	16
																																							Candidate_64	contig00006	4159	43653	39495	Inactive	0.07	N/A	31
																																							Candidate_65	contig00006	33898	56849	22952	Inactive	0.23	N/A	19
																																							Candidate_66	contig00006	54782	74389	19608	Inactive	0.01	Escherichia phage KBNP1711	12
																																							Candidate_67	contig00006	69765	100722	30958	Inactive	0.16	Rhodococcus phage Trina	27
																																							Candidate_68	contig00006	106452	142686	36235	Inactive	0.33	Mycobacterium phage Hawkeye	39
																																							Candidate_69	contig00006	141112	163422	22311	Inactive	0.41	N/A	22
																																							Candidate_70	contig00006	149449	186652	37204	Inactive	0.18	Mycobacterium phage Florinda	38
																																							Candidate_71	contig00006	184665	224651	39987	Inactive	0.17	Pseudomonas phage phi297	43
																																							Candidate_72	contig00006	214432	241228	26797	Inactive	0.17	Rhizobium phage vB_RleM_P10VF	29
																																							Candidate_73	contig00006	259715	276668	16954	Inactive	0.05	Gordonia phage Kampe	9
																																							Candidate_74	contig00006	266777	287712	20936	Inactive	0.14	Gordonia phage Kampe	18
																																							Candidate_75	contig00007	21	27292	27272	Active	0.94	Agrobacterium phage Atu_ph07	38
																																							Candidate_76	contig00007	3552	26217	22666	Active	0.96	Agrobacterium phage Atu_ph07	34
																																							Candidate_77	contig00007	46892	79039	32148	Inactive	0.05	Salicola phage SCTP-2	29
																																							Candidate_78	contig00007	61333	88464	27132	Inactive	0.14	Salicola phage SCTP-2	26
																																							Candidate_79	contig00007	79886	127427	47542	Inactive	0.28	Microbacterium phage Min1	50
																																							Candidate_80	contig00007	110087	131600	21514	Inactive	0.17	Mycobacterium phage Nicholas	20
																																							Candidate_81	contig00007	130982	164824	33843	Inactive	0.12	Streptococcus phage phiZJ20091101-1	31
																																							Candidate_82	contig00007	162015	183446	21432	Inactive	0.19	Pseudomonas phage YMC11/11/R1836	23
																																							Candidate_83	contig00007	166659	194989	28331	Inactive	0.05	Pseudomonas phage YMC11/11/R1836	26
																																							Candidate_84	contig00008	1161	21699	20539	Inactive	0.25	Yersinia phage phiR1-37	18
																																							Candidate_85	contig00008	8116	33352	25237	Inactive	0.19	Yersinia phage phiR1-37	27
																																							Candidate_86	contig00008	14907	34822	19916	Inactive	0.15	Yersinia phage phiR1-37	21
Ruegeria conchae SCSIO 43209	prophage_candidate	contig	attL_start	attL_end	attR_start	attR_end	prophage_size	SR_evidence_attB	SR_evidence_attP	DRP_evidence_attB	DRP_evidence_attP	#CHROM	POS	ID	REF	ALT	QUAL	FILTER	INFO	FORMAT	sample	REGION	REGION_LENGTH	COMPLETENESS(score)	SPECIFIC_KEYWORD	REGION_POSITION	TRNA_NUM	TOTAL_PROTEIN_NUM	PHAGE_HIT_PROTEIN_NUM	HYPOTHETICAL_PROTEIN_NUM	PHAGE+HYPO_PROTEIN_PERCENTAGE	BACTERIAL_PROTEIN_NUM	ATT_SITE_SHOWUP	PHAGE_SPECIES_NUM	MOST_COMMON_PHAGE_NAME(hit_genes_count)	FIRST_MOST_COMMON_PHAGE_NUM	FIRST_MOST_COMMON_PHAGE_PERCENTAGE	GC_PERCENTAGE	Candidate ID	Sequence ID	Start	End	Length	Category	Score	Closest phage	Gene number
	candidate_1	contig00001	599262	599276	605813	605827	6551	1	1	0	1	contig00001	9	1	N	<DUP>	.	.	SVTYPE=DUP;STRANDS=-+:18;SVLEN=49537;END=49546;CIPOS=-9,0;CIEND=-7,174;CIPOS95=-9,0;CIEND95=0,42;IMPRECISE;SU=18;PE=18;SR=0	GT:SU:PE:SR	./.:18:18:0	---------------------------------------------------------------------------------------------------------------------------------------------------------------------------------------------------------------------------------------------------------------------------------------------------------------------------------------------------------------------------------------------------------------…																	Candidate_1	contig00001	73503	93494	19992	Inactive	0.04	Serratia phage X20	18
												contig00003	387488	2	N	<DUP>	.	.	SVTYPE=DUP;STRANDS=-+:45;SVLEN=1391;END=388879;CIPOS=-314,9;CIEND=-10,226;CIPOS95=-48,1;CIEND95=-1,34;IMPRECISE;SU=45;PE=45;SR=0	GT:SU:PE:SR	./.:45:45:0	1	16.4Kb	incomplete(30)	portal,tail	contig00001,len=1089602,cov=37.7,corr=0,origname=NODE_1_length_1089602_cov_37.749965_pilon,sw=shovill-spades/1.1.0,date=20210623:207515-223992	0	23	14	9	1	0	no	11	PHAGE_Paraco_vB_PmaS_IMEP1_NC_026608(4),PHAGE_Rhodob_RcCronus_NC_042049(4),PHAGE_Dinoro_vB_DshS_R5C_NC_041921(4),PHAGE_Roseob_1_NC_015466(4),PHAGE_Geobac_GBK2_NC_023612(3),PHAGE_Roseob_2_NC_041958(3),PHAGE_Entero_phiP27_NC_003356(2),PHAGE_Pseudo_Pq0_NC_029100(2),PHAGE_Paenib_Jacopo_NC_048718(2),PHAGE_Rhodob_RcRhea_NC_028954(2),PHAGE_Salmon_118970_sal3_NC_031940(2),PHAGE_Rhodob_RcapNL_NC_020489(2)…	4	0.1739	0.6128	Candidate_2	contig00001	123781	146653	22873	Inactive	0.21	Erwinia phage vB_EamM_Stratton	23
												contig00003	388532	3	N	<DUP>	.	.	SVTYPE=DUP;STRANDS=-+:30;SVLEN=32539;END=421071;CIPOS=-163,3;CIEND=-6,166;CIPOS95=-31,2;CIEND95=0,43;IMPRECISE;SU=30;PE=30;SR=0	GT:SU:PE:SR	./.:30:30:0	2	40.4Kb	questionable(70)	tail,lysin,transposase	contig00015,len=82031,cov=23.4,corr=0,origname=NODE_15_length_82031_cov_23.395935_pilon,sw=shovill-spades/1.1.0,date=20210623:18140-58547	0	25	13	12	1	0	yes	11	PHAGE_Rhizob_RHEph10_NC_034248(2),PHAGE_Klebsi_phiKO2_NC_005857(1),PHAGE_Gordon_Bowser_NC_030930(1),PHAGE_Bacill_Pascal_NC_027372(1),PHAGE_Pseudo_AF_NC_019923(1),PHAGE_Strept_9873_NC_047763(1),PHAGE_Entero_VT2phi_272_NC_028656(1),PHAGE_Strept_Samisti12_NC_042012(1),PHAGE_Rhodob_RC1_NC_020839(1),PHAGE_Sphing_Lacusarx_NC_041927(1),PHAGE_Bacill_vB_BtS_BMBtp14_NC_048640(1),PHAGE_Rhodov_RS1_NC_020866(…	2	0.08	0.6034	Candidate_3	contig00001	176616	201055	24440	Inactive	0.17	Caulobacter phage CcrColossus	26
												contig00007	9	4	N	<DUP>	.	.	SVTYPE=DUP;STRANDS=-+:335;SVLEN=205305;END=205314;CIPOS=-9,0;CIEND=-10,21;CIPOS95=-9,0;CIEND95=0,2;IMPRECISE;SU=335;PE=335;SR=0	GT:SU:PE:SR	./.:335:335:0																		Candidate_4	contig00001	191756	233750	41995	Inactive	0.38	Dinoroseobacter phage vB_DshS-R5C	52
												contig00014	206	5_1	N	[contig00014:87588[N	.	.	SVTYPE=BND;STRANDS=--:121;EVENT=5;MATEID=5_2;CIPOS=-179,228;CIEND=-490,9;CIPOS95=-19,17;CIEND95=-57,0;IMPRECISE;SU=121;PE=121;SR=0	GT:SU:PE:SR	./.:121:121:0																		Candidate_5	contig00001	219380	235241	15862	Inactive	0.27	Dinoroseobacter phage vB_DshS-R5C	15
												contig00014	87588	5_2	N	[contig00014:206[N	.	.	SVTYPE=BND;STRANDS=--:121;SECONDARY;EVENT=5;MATEID=5_1;CIPOS=-490,9;CIEND=-179,228;CIPOS95=-57,0;CIEND95=-19,17;IMPRECISE;SU=121;PE=121;SR=0	GT:SU:PE:SR	./.:121:121:0																		Candidate_6	contig00001	311731	344746	33016	Inactive	0.06	Cronobacter phage CR3	35
												contig00014	546	6_1	N	N]contig00014:87674]	.	.	SVTYPE=BND;STRANDS=++:104;EVENT=6;MATEID=6_2;CIPOS=-1,147;CIEND=-6,113;CIPOS95=0,60;CIEND95=0,35;IMPRECISE;SU=104;PE=104;SR=0	GT:SU:PE:SR	./.:104:104:0																		Candidate_7	contig00001	378609	395279	16671	Inactive	0.1	Caulobacter phage CcrColossus	18
												contig00014	87674	6_2	N	N]contig00014:546]	.	.	SVTYPE=BND;STRANDS=++:104;SECONDARY;EVENT=6;MATEID=6_1;CIPOS=-6,113;CIEND=-1,147;CIPOS95=0,35;CIEND95=0,60;IMPRECISE;SU=104;PE=104;SR=0	GT:SU:PE:SR	./.:104:104:0																		Candidate_8	contig00001	393702	409507	15806	Inactive	0.11	Sinorhizobium phage phiLM21	19
												contig00014	547	7	N	<DEL>	.	.	SVTYPE=DEL;STRANDS=+-:613;SVLEN=-87040;END=87587;CIPOS=0,0;CIEND=0,0;CIPOS95=0,0;CIEND95=0,0;SU=613;PE=20;SR=593	GT:SU:PE:SR	./.:613:20:593																		Candidate_9	contig00001	502721	542189	39469	Inactive	0.05	Bradyrhizobium phage BDU-MI-1	38
												contig00022	9	8	N	<DUP>	.	.	SVTYPE=DUP;STRANDS=-+:91;SVLEN=13417;END=13426;CIPOS=-9,0;CIEND=-4,52;CIPOS95=-9,0;CIEND95=0,7;IMPRECISE;SU=91;PE=91;SR=0	GT:SU:PE:SR	./.:91:91:0																		Candidate_10	contig00001	563464	581113	17650	Inactive	0.01	Vibrio phage phi 3	18
												contig00026	1314	9	N	<DEL>	.	.	SVTYPE=DEL;STRANDS=+-:4;SVLEN=-107;END=1421;CIPOS=-10,105;CIEND=-106,9;CIPOS95=-3,56;CIEND95=-56,3;IMPRECISE;SU=4;PE=4;SR=0	GT:SU:PE:SR	./.:4:4:0																		Candidate_11	contig00001	571946	584494	12549	Inactive	0.04	N/A	12
												contig00003	387489	10	N	<DUP>	.	.	SVTYPE=DUP;STRANDS=-+:28;SVLEN=1389;END=388878;CIPOS=-362,9;CIEND=-3,165;CIPOS95=-77,0;CIEND95=0,40;IMPRECISE;SU=28;PE=28;SR=0	GT:SU:PE:SR	./.:28:28:0																		Candidate_12	contig00001	588200	618667	30468	Inactive	0.11	Rhodobacter phage RC1	35
												contig00001	111	11_1	N	N[contig00003:387490[	.	.	SVTYPE=BND;STRANDS=+-:206;EVENT=11;MATEID=11_2;CIPOS=0,0;CIEND=0,0;CIPOS95=0,0;CIEND95=0,0;SU=206;PE=43;SR=163	GT:SU:PE:SR	./.:206:43:163																		Candidate_13	contig00001	719656	747624	27969	Inactive	0.05	Moraxella phage Mcat3	27
												contig00003	387490	11_2	N	]contig00001:111]N	.	.	SVTYPE=BND;STRANDS=-+:206;SECONDARY;EVENT=11;MATEID=11_1;CIPOS=0,0;CIEND=0,0;CIPOS95=0,0;CIEND95=0,0;SU=206;PE=43;SR=163	GT:SU:PE:SR	./.:206:43:163																		Candidate_14	contig00001	796029	806150	10122	Inactive	0.07	N/A	9
												contig00001	11	12_1	N	]contig00003:388879]N	.	.	SVTYPE=BND;STRANDS=-+:170;EVENT=12;MATEID=12_2;CIPOS=0,0;CIEND=0,0;CIPOS95=0,0;CIEND95=0,0;SU=170;PE=118;SR=52	GT:SU:PE:SR	./.:170:118:52																		Candidate_15	contig00001	834195	853357	19163	Inactive	0.01	Paracoccus phage Shpa	15
												contig00003	388879	12_2	N	N[contig00001:11[	.	.	SVTYPE=BND;STRANDS=+-:170;SECONDARY;EVENT=12;MATEID=12_1;CIPOS=0,0;CIEND=0,0;CIPOS95=0,0;CIEND95=0,0;SU=170;PE=118;SR=52	GT:SU:PE:SR	./.:170:118:52																		Candidate_16	contig00001	842005	855653	13649	Inactive	0.03	Paracoccus phage Shpa	13
												contig00001	49454	13_1	N	N[contig00003:388698[	.	.	SVTYPE=BND;STRANDS=+-:30;EVENT=13;MATEID=13_2;CIPOS=-10,190;CIEND=-441,9;CIPOS95=-1,68;CIEND95=-80,1;IMPRECISE;SU=30;PE=30;SR=0	GT:SU:PE:SR	./.:30:30:0																		Candidate_17	contig00001	847100	876638	29539	Inactive	0.01	Streptomyces phage phiCAM	26
												contig00003	388698	13_2	N	]contig00001:49454]N	.	.	SVTYPE=BND;STRANDS=-+:30;SECONDARY;EVENT=13;MATEID=13_1;CIPOS=-441,9;CIEND=-10,190;CIPOS95=-80,1;CIEND95=-1,68;IMPRECISE;SU=30;PE=30;SR=0	GT:SU:PE:SR	./.:30:30:0																		Candidate_18	contig00001	897184	917510	20327	Inactive	0.09	Mycobacterium phage Jaan	19
												contig00001	49256	14_1	N	]contig00003:421071]N	.	.	SVTYPE=BND;STRANDS=-+:34;EVENT=14;MATEID=14_2;CIPOS=-242,9;CIEND=-7,137;CIPOS95=-19,3;CIEND95=0,30;IMPRECISE;SU=34;PE=34;SR=0	GT:SU:PE:SR	./.:34:34:0																		Candidate_19	contig00001	912093	928692	16600	Inactive	0.32	Escherichia phage Lust	16
												contig00003	421071	14_2	N	N[contig00001:49256[	.	.	SVTYPE=BND;STRANDS=+-:34;SECONDARY;EVENT=14;MATEID=14_1;CIPOS=-7,137;CIEND=-242,9;CIPOS95=0,30;CIEND95=-19,3;IMPRECISE;SU=34;PE=34;SR=0	GT:SU:PE:SR	./.:34:34:0																		Candidate_20	contig00001	990768	1018721	27954	Inactive	0.02	Mycobacterium phage Updawg	24
												contig00001	1089314	15_1	N	]contig00017:39094]N	.	.	SVTYPE=BND;STRANDS=-+:131;EVENT=15;MATEID=15_2;CIPOS=-339,9;CIEND=-10,132;CIPOS95=-11,1;CIEND95=-1,4;IMPRECISE;SU=131;PE=131;SR=0	GT:SU:PE:SR	./.:131:131:0																		Candidate_21	contig00001	1018649	1042102	23454	Inactive	0.06	Arthrobacter phage KellEzio	25
												contig00017	39094	15_2	N	N[contig00001:1089314[	.	.	SVTYPE=BND;STRANDS=+-:131;SECONDARY;EVENT=15;MATEID=15_1;CIPOS=-10,132;CIEND=-339,9;CIPOS95=-1,4;CIEND95=-11,1;IMPRECISE;SU=131;PE=131;SR=0	GT:SU:PE:SR	./.:131:131:0																		Candidate_22	contig00001	1067613	1082063	14451	Inactive	0.24	Loktanella phage pCB2051-A	18
												contig00001	49252	16_1	N	]contig00021:13599]N	.	.	SVTYPE=BND;STRANDS=-+:30;EVENT=16;MATEID=16_2;CIPOS=-167,9;CIEND=-10,264;CIPOS95=-35,2;CIEND95=0,27;IMPRECISE;SU=30;PE=30;SR=0	GT:SU:PE:SR	./.:30:30:0																		Candidate_23	contig00002	95360	125355	29996	Inactive	0.02	Streptomyces phage Lannister	24
												contig00021	13599	16_2	N	N[contig00001:49252[	.	.	SVTYPE=BND;STRANDS=+-:30;SECONDARY;EVENT=16;MATEID=16_1;CIPOS=-10,264;CIEND=-167,9;CIPOS95=0,27;CIEND95=-35,2;IMPRECISE;SU=30;PE=30;SR=0	GT:SU:PE:SR	./.:30:30:0																		Candidate_24	contig00002	110766	134686	23921	Inactive	0.06	Loktanella phage pCB2051-A	18
												contig00001	1089601	17_1	N	N[contig00027:10[	.	.	SVTYPE=BND;STRANDS=+-:280;EVENT=17;MATEID=17_2;CIPOS=-2,29;CIEND=-2,0;CIPOS95=0,3;CIEND95=0,1;IMPRECISE;SU=280;PE=280;SR=0	GT:SU:PE:SR	./.:280:280:0																		Candidate_25	contig00002	167297	205598	38302	Inactive	0.03	Vibrio phage VH7D	38
												contig00027	10	17_2	N	]contig00001:1089601]N	.	.	SVTYPE=BND;STRANDS=-+:280;SECONDARY;EVENT=17;MATEID=17_1;CIPOS=-2,0;CIEND=-2,29;CIPOS95=0,1;CIEND95=0,3;IMPRECISE;SU=280;PE=280;SR=0	GT:SU:PE:SR	./.:280:280:0																		Candidate_26	contig00002	241101	260139	19039	Inactive	0.01	N/A	12
												contig00002	239	18_1	N	N]contig00004:404492]	.	.	SVTYPE=BND;STRANDS=++:75;EVENT=18;MATEID=18_2;CIPOS=-10,314;CIEND=-7,76;CIPOS95=-2,24;CIEND95=-1,12;IMPRECISE;SU=75;PE=75;SR=0	GT:SU:PE:SR	./.:75:75:0																		Candidate_27	contig00002	252901	286673	33773	Inactive	0.16	Streptomyces phage ToastyFinz	35
												contig00004	404492	18_2	N	N]contig00002:239]	.	.	SVTYPE=BND;STRANDS=++:75;SECONDARY;EVENT=18;MATEID=18_1;CIPOS=-7,76;CIEND=-10,314;CIPOS95=-1,12;CIEND95=-2,24;IMPRECISE;SU=75;PE=75;SR=0	GT:SU:PE:SR	./.:75:75:0																		Candidate_28	contig00003	46279	58950	12672	Inactive	0.02	N/A	9
												contig00002	515177	19_1	N	N]contig00027:3847]	.	.	SVTYPE=BND;STRANDS=++:119;EVENT=19;MATEID=19_2;CIPOS=-3,2;CIEND=-10,193;CIPOS95=0,3;CIEND95=0,6;IMPRECISE;SU=119;PE=119;SR=0	GT:SU:PE:SR	./.:119:119:0																		Candidate_29	contig00003	60402	94871	34470	Inactive	0.1	Sphingobium phage Lacusarx	36
												contig00027	3847	19_2	N	N]contig00002:515177]	.	.	SVTYPE=BND;STRANDS=++:119;SECONDARY;EVENT=19;MATEID=19_1;CIPOS=-10,193;CIEND=-3,2;CIPOS95=0,6;CIEND95=0,3;IMPRECISE;SU=119;PE=119;SR=0	GT:SU:PE:SR	./.:119:119:0																		Candidate_30	contig00003	116729	140387	23659	Inactive	0.02	Synechococcus phage S-SM2	24
												contig00003	388161	20_1	N	N[contig00021:10[	.	.	SVTYPE=BND;STRANDS=+-:146;EVENT=20;MATEID=20_2;CIPOS=-8,33;CIEND=-5,0;CIPOS95=-3,3;CIEND95=0,1;IMPRECISE;SU=146;PE=146;SR=0	GT:SU:PE:SR	./.:146:146:0																		Candidate_31	contig00003	121823	155521	33699	Inactive	0.06	Aureococcus anophagefferens virus	34
												contig00021	10	20_2	N	]contig00003:388161]N	.	.	SVTYPE=BND;STRANDS=-+:146;SECONDARY;EVENT=20;MATEID=20_1;CIPOS=-5,0;CIEND=-8,33;CIPOS95=0,1;CIEND95=-3,3;IMPRECISE;SU=146;PE=146;SR=0	GT:SU:PE:SR	./.:146:146:0																		Candidate_32	contig00003	131125	164463	33339	Inactive	0.06	Aureococcus anophagefferens virus	36
												contig00003	388534	21_1	N	]contig00021:13599]N	.	.	SVTYPE=BND;STRANDS=-+:37;EVENT=21;MATEID=21_2;CIPOS=-173,1;CIEND=-5,146;CIPOS95=-41,1;CIEND95=0,39;IMPRECISE;SU=37;PE=37;SR=0	GT:SU:PE:SR	./.:37:37:0																		Candidate_33	contig00003	162285	186028	23744	Inactive	0.06	Mycobacterium phage Isiphiwo	23
												contig00021	13599	21_2	N	N[contig00003:388534[	.	.	SVTYPE=BND;STRANDS=+-:37;SECONDARY;EVENT=21;MATEID=21_1;CIPOS=-5,146;CIEND=-173,1;CIPOS95=0,39;CIEND95=-41,1;IMPRECISE;SU=37;PE=37;SR=0	GT:SU:PE:SR	./.:37:37:0																		Candidate_34	contig00003	183678	220266	36589	Inactive	0.01	Synechococcus phage S-CAM3	32
												contig00003	10	22_1	N	]contig00023:6076]N	.	.	SVTYPE=BND;STRANDS=-+:286;EVENT=22;MATEID=22_2;CIPOS=-2,0;CIEND=-4,24;CIPOS95=0,1;CIEND95=0,2;IMPRECISE;SU=286;PE=286;SR=0	GT:SU:PE:SR	./.:286:286:0																		Candidate_35	contig00003	249677	277757	28081	Inactive	0.13	Ruegeria phage 45A6	43
												contig00023	6076	22_2	N	N[contig00003:10[	.	.	SVTYPE=BND;STRANDS=+-:286;SECONDARY;EVENT=22;MATEID=22_1;CIPOS=-4,24;CIEND=-2,0;CIPOS95=0,2;CIEND95=0,1;IMPRECISE;SU=286;PE=286;SR=0	GT:SU:PE:SR	./.:286:286:0																		Candidate_36	contig00003	283561	304906	21346	Active	0.81	N/A	19
												contig00005	10	23_1	N	[contig00023:10[N	.	.	SVTYPE=BND;STRANDS=--:53;EVENT=23;MATEID=23_2;CIPOS=-9,0;CIEND=-9,0;CIPOS95=-9,0;CIEND95=-9,0;IMPRECISE;SU=53;PE=53;SR=0	GT:SU:PE:SR	./.:53:53:0																		Candidate_37	contig00004	11014	54663	43650	Inactive	0.19	Salmonella phage SSU5	54
												contig00023	10	23_2	N	[contig00005:10[N	.	.	SVTYPE=BND;STRANDS=--:53;SECONDARY;EVENT=23;MATEID=23_1;CIPOS=-9,0;CIEND=-9,0;CIPOS95=-9,0;CIEND95=-9,0;IMPRECISE;SU=53;PE=53;SR=0	GT:SU:PE:SR	./.:53:53:0																		Candidate_38	contig00004	35185	69084	33900	Inactive	0.17	Salmonella phage SSU5	45
												contig00005	317251	24_1	N	N]contig00029:1254]	.	.	SVTYPE=BND;STRANDS=++:182;EVENT=24;MATEID=24_2;CIPOS=-3,27;CIEND=-10,186;CIPOS95=0,3;CIEND95=0,4;IMPRECISE;SU=182;PE=182;SR=0	GT:SU:PE:SR	./.:182:182:0																		Candidate_39	contig00004	53504	82131	28628	Inactive	0.08	Mycobacterium phage Switzer	38
												contig00029	1254	24_2	N	N]contig00005:317251]	.	.	SVTYPE=BND;STRANDS=++:182;SECONDARY;EVENT=24;MATEID=24_1;CIPOS=-10,186;CIEND=-3,27;CIPOS95=0,4;CIEND95=0,3;IMPRECISE;SU=182;PE=182;SR=0	GT:SU:PE:SR	./.:182:182:0																		Candidate_40	contig00004	99562	131568	32007	Inactive	0.12	Stenotrophomonas phage vB_SmaS-DLP_6	26
												contig00006	294831	25_1	N	N[contig00026:10[	.	.	SVTYPE=BND;STRANDS=+-:168;EVENT=25;MATEID=25_2;CIPOS=-4,33;CIEND=-4,0;CIPOS95=0,4;CIEND95=0,1;IMPRECISE;SU=168;PE=168;SR=0	GT:SU:PE:SR	./.:168:168:0																		Candidate_41	contig00004	157968	180885	22918	Inactive	0.03	Mycobacterium phage Unicorn	20
												contig00026	10	25_2	N	]contig00006:294831]N	.	.	SVTYPE=BND;STRANDS=-+:168;SECONDARY;EVENT=25;MATEID=25_1;CIPOS=-4,0;CIEND=-4,33;CIPOS95=0,1;CIEND95=0,4;IMPRECISE;SU=168;PE=168;SR=0	GT:SU:PE:SR	./.:168:168:0																		Candidate_42	contig00004	201712	222246	20535	Inactive	0.01	N/A	13
												contig00006	10	26_1	N	]contig00028:1359]N	.	.	SVTYPE=BND;STRANDS=-+:170;EVENT=26;MATEID=26_2;CIPOS=-5,0;CIEND=-10,190;CIPOS95=0,1;CIEND95=0,4;IMPRECISE;SU=170;PE=170;SR=0	GT:SU:PE:SR	./.:170:170:0																		Candidate_43	contig00004	252063	278175	26113	Inactive	0.08	N/A	28
												contig00028	1359	26_2	N	N[contig00006:10[	.	.	SVTYPE=BND;STRANDS=+-:170;SECONDARY;EVENT=26;MATEID=26_1;CIPOS=-10,190;CIEND=-5,0;CIPOS95=0,4;CIEND95=0,1;IMPRECISE;SU=170;PE=170;SR=0	GT:SU:PE:SR	./.:170:170:0																		Candidate_44	contig00004	320852	339742	18891	Inactive	0.04	N/A	13
												contig00008	192238	27_1	N	N]contig00026:4374]	.	.	SVTYPE=BND;STRANDS=++:119;EVENT=27;MATEID=27_2;CIPOS=-10,129;CIEND=-10,245;CIPOS95=-1,7;CIEND95=0,11;IMPRECISE;SU=119;PE=119;SR=0	GT:SU:PE:SR	./.:119:119:0																		Candidate_45	contig00004	338503	381254	42752	Inactive	0.04	Mycobacterium phage Phabba	38
												contig00026	4374	27_2	N	N]contig00008:192238]	.	.	SVTYPE=BND;STRANDS=++:119;SECONDARY;EVENT=27;MATEID=27_1;CIPOS=-10,245;CIEND=-10,129;CIPOS95=0,11;CIEND95=-1,7;IMPRECISE;SU=119;PE=119;SR=0	GT:SU:PE:SR	./.:119:119:0																		Candidate_46	contig00004	350926	386336	35411	Inactive	0.09	Mycobacterium phage Phabba	39
												contig00009	185848	28_1	N	N[contig00017:10[	.	.	SVTYPE=BND;STRANDS=+-:157;EVENT=28;MATEID=28_2;CIPOS=-10,192;CIEND=-4,0;CIPOS95=0,6;CIEND95=0,1;IMPRECISE;SU=157;PE=157;SR=0	GT:SU:PE:SR	./.:157:157:0																		Candidate_47	contig00004	368557	380038	11482	Inactive	0.04	N/A	10
												contig00017	10	28_2	N	]contig00009:185848]N	.	.	SVTYPE=BND;STRANDS=-+:157;SECONDARY;EVENT=28;MATEID=28_1;CIPOS=-4,0;CIEND=-10,192;CIPOS95=0,1;CIEND95=0,6;IMPRECISE;SU=157;PE=157;SR=0	GT:SU:PE:SR	./.:157:157:0																		Candidate_48	contig00005	47841	77420	29580	Inactive	0.26	Moraxella phage Mcat6	34
												contig00009	92066	29_1	N	N]contig00022:733]	.	.	SVTYPE=BND;STRANDS=++:4,--:5;EVENT=29;MATEID=29_2;CIPOS=-8,6;CIEND=-1,9;CIPOS95=0,0;CIEND95=0,1;IMPRECISE;SU=9;PE=2;SR=7	GT:SU:PE:SR	./.:9:2:7																		Candidate_49	contig00005	70620	87969	17350	Inactive	0.09	Klebsiella phage SopranoGao	18
												contig00022	733	29_2	N	N]contig00009:92066]	.	.	SVTYPE=BND;STRANDS=++:4--:5;SECONDARY;EVENT=29;MATEID=29_1;CIPOS=-1,9;CIEND=-8,6;CIPOS95=0,1;CIEND95=0,0;IMPRECISE;SU=9;PE=2;SR=7	GT:SU:PE:SR	./.:9:2:7																		Candidate_50	contig00005	84076	110451	26376	Inactive	0.07	Erwinia phage PhiEaH1	24
												contig00009	10	30_1	N	[contig00023:10[N	.	.	SVTYPE=BND;STRANDS=--:44;EVENT=30;MATEID=30_2;CIPOS=-9,0;CIEND=-9,0;CIPOS95=-9,0;CIEND95=-9,0;IMPRECISE;SU=44;PE=44;SR=0	GT:SU:PE:SR	./.:44:44:0																		Candidate_51	contig00005	114734	157607	42874	Inactive	0.05	Cyanophage S-RIM50	46
												contig00023	10	30_2	N	[contig00009:10[N	.	.	SVTYPE=BND;STRANDS=--:44;SECONDARY;EVENT=30;MATEID=30_1;CIPOS=-9,0;CIEND=-9,0;CIPOS95=-9,0;CIEND95=-9,0;IMPRECISE;SU=44;PE=44;SR=0	GT:SU:PE:SR	./.:44:44:0																		Candidate_52	contig00005	155951	174918	18968	Inactive	0.11	Rhodococcus phage E3	18
												contig00010	10	31_1	N	]contig00023:6076]N	.	.	SVTYPE=BND;STRANDS=-+:147;EVENT=31;MATEID=31_2;CIPOS=-5,0;CIEND=-10,165;CIPOS95=0,1;CIEND95=0,5;IMPRECISE;SU=147;PE=147;SR=0	GT:SU:PE:SR	./.:147:147:0																		Candidate_53	contig00005	192308	204604	12297	Inactive	0.07	N/A	14
												contig00023	6076	31_2	N	N[contig00010:10[	.	.	SVTYPE=BND;STRANDS=+-:147;SECONDARY;EVENT=31;MATEID=31_1;CIPOS=-10,165;CIEND=-5,0;CIPOS95=0,5;CIEND95=0,1;IMPRECISE;SU=147;PE=147;SR=0	GT:SU:PE:SR	./.:147:147:0																		Candidate_54	contig00005	184240	218863	34624	Inactive	0.03	Mycobacterium phage Bipper	37
												contig00010	168823	32_1	N	N[contig00026:10[	.	.	SVTYPE=BND;STRANDS=+-:152;EVENT=32;MATEID=32_2;CIPOS=-10,151;CIEND=-9,0;CIPOS95=0,5;CIEND95=-9,0;IMPRECISE;SU=152;PE=152;SR=0	GT:SU:PE:SR	./.:152:152:0																		Candidate_55	contig00005	238525	265889	27365	Inactive	0.05	Lactobacillus phage LfeInf	27
												contig00026	10	32_2	N	]contig00010:168823]N	.	.	SVTYPE=BND;STRANDS=-+:152;SECONDARY;EVENT=32;MATEID=32_1;CIPOS=-9,0;CIEND=-10,151;CIPOS95=-9,0;CIEND95=0,5;IMPRECISE;SU=152;PE=152;SR=0	GT:SU:PE:SR	./.:152:152:0																		Candidate_56	contig00005	256578	287969	31392	Inactive	0.29	Lactobacillus phage LfeInf	34
												contig00011	11	33_1	N	[contig00023:10[N	.	.	SVTYPE=BND;STRANDS=--:38;EVENT=33;MATEID=33_2;CIPOS=-10,0;CIEND=-9,0;CIPOS95=-10,0;CIEND95=-9,0;IMPRECISE;SU=38;PE=38;SR=0	GT:SU:PE:SR	./.:38:38:0																		Candidate_57	contig00006	17036	39138	22103	Inactive	0.02	N/A	19
												contig00023	10	33_2	N	[contig00011:11[N	.	.	SVTYPE=BND;STRANDS=--:38;SECONDARY;EVENT=33;MATEID=33_1;CIPOS=-9,0;CIEND=-10,0;CIPOS95=-9,0;CIEND95=-10,0;IMPRECISE;SU=38;PE=38;SR=0	GT:SU:PE:SR	./.:38:38:0																		Candidate_58	contig00006	122998	143716	20719	Ambiguous	0.53	Lactococcus phage AM7	17
												contig00011	163780	34_1	N	N]contig00027:3847]	.	.	SVTYPE=BND;STRANDS=++:170;EVENT=34;MATEID=34_2;CIPOS=-10,150;CIEND=-3,34;CIPOS95=0,5;CIEND95=0,4;IMPRECISE;SU=170;PE=170;SR=0	GT:SU:PE:SR	./.:170:170:0																		Candidate_59	contig00006	123162	143595	20434	Ambiguous	0.53	N/A	17
												contig00027	3847	34_2	N	N]contig00011:163780]	.	.	SVTYPE=BND;STRANDS=++:170;SECONDARY;EVENT=34;MATEID=34_1;CIPOS=-3,34;CIEND=-10,150;CIPOS95=0,4;CIEND95=0,5;IMPRECISE;SU=170;PE=170;SR=0	GT:SU:PE:SR	./.:170:170:0																		Candidate_60	contig00006	185391	198532	13142	Inactive	0.07	Mycobacterium phage Klein	9
												contig00012	59	35_1	N	]contig00026:4374]N	.	.	SVTYPE=BND;STRANDS=-+:112;EVENT=35;MATEID=35_2;CIPOS=-58,0;CIEND=-4,73;CIPOS95=-58,0;CIEND95=0,13;IMPRECISE;SU=112;PE=112;SR=0	GT:SU:PE:SR	./.:112:112:0																		Candidate_61	contig00006	193186	224065	30880	Inactive	0.01	N/A	24
												contig00026	4374	35_2	N	N[contig00012:59[	.	.	SVTYPE=BND;STRANDS=+-:112;SECONDARY;EVENT=35;MATEID=35_1;CIPOS=-4,73;CIEND=-58,0;CIPOS95=0,13;CIEND95=-58,0;IMPRECISE;SU=112;PE=112;SR=0	GT:SU:PE:SR	./.:112:112:0																		Candidate_62	contig00006	230967	250017	19051	Inactive	0.02	N/A	18
												contig00012	162448	36_1	N	N]contig00028:1359]	.	.	SVTYPE=BND;STRANDS=++:156;EVENT=36;MATEID=36_2;CIPOS=-10,203;CIEND=-4,39;CIPOS95=0,4;CIEND95=0,4;IMPRECISE;SU=156;PE=156;SR=0	GT:SU:PE:SR	./.:156:156:0																		Candidate_63	contig00006	231516	267591	36076	Inactive	0.02	Bacillus phage SP-15	32
												contig00028	1359	36_2	N	N]contig00012:162448]	.	.	SVTYPE=BND;STRANDS=++:156;SECONDARY;EVENT=36;MATEID=36_1;CIPOS=-4,39;CIEND=-10,203;CIPOS95=0,4;CIEND95=0,4;IMPRECISE;SU=156;PE=156;SR=0	GT:SU:PE:SR	./.:156:156:0																		Candidate_64	contig00006	270978	292953	21976	Inactive	0.03	Aeromonas phage 44RR2.8t.2	21
												contig00013	10	37_1	N	]contig00023:6076]N	.	.	SVTYPE=BND;STRANDS=-+:75;EVENT=37;MATEID=37_2;CIPOS=-9,0;CIEND=-2,119;CIPOS95=-9,0;CIEND95=0,31;IMPRECISE;SU=75;PE=75;SR=0	GT:SU:PE:SR	./.:75:75:0																		Candidate_65	contig00007	1131	13293	12163	Inactive	0.08	Xanthomonas phage f30-Xaj	11
												contig00023	6076	37_2	N	N[contig00013:10[	.	.	SVTYPE=BND;STRANDS=+-:75;SECONDARY;EVENT=37;MATEID=37_1;CIPOS=-2,119;CIEND=-9,0;CIPOS95=0,31;CIEND95=-9,0;IMPRECISE;SU=75;PE=75;SR=0	GT:SU:PE:SR	./.:75:75:0																		Candidate_66	contig00007	66556	88943	22388	Inactive	0.21	N/A	24
												contig00013	109336	38_1	N	N[contig00029:10[	.	.	SVTYPE=BND;STRANDS=+-:158;EVENT=38;MATEID=38_2;CIPOS=-3,36;CIEND=-5,0;CIPOS95=0,4;CIEND95=0,1;IMPRECISE;SU=158;PE=158;SR=0	GT:SU:PE:SR	./.:158:158:0																		Candidate_67	contig00007	86748	106629	19882	Inactive	0.2	N/A	23
												contig00029	10	38_2	N	]contig00013:109336]N	.	.	SVTYPE=BND;STRANDS=-+:158;SECONDARY;EVENT=38;MATEID=38_1;CIPOS=-5,0;CIEND=-3,36;CIPOS95=0,1;CIEND95=0,4;IMPRECISE;SU=158;PE=158;SR=0	GT:SU:PE:SR	./.:158:158:0																		Candidate_68	contig00007	102381	125495	23115	Inactive	0.31	N/A	25
												contig00016	10	39_1	N	[contig00028:10[N	.	.	SVTYPE=BND;STRANDS=--:44;EVENT=39;MATEID=39_2;CIPOS=-9,0;CIEND=-9,0;CIPOS95=-9,0;CIEND95=-9,0;IMPRECISE;SU=44;PE=44;SR=0	GT:SU:PE:SR	./.:44:44:0																		Candidate_69	contig00007	150976	172058	21083	Inactive	0.17	N/A	24
												contig00028	10	39_2	N	[contig00016:10[N	.	.	SVTYPE=BND;STRANDS=--:44;SECONDARY;EVENT=39;MATEID=39_1;CIPOS=-9,0;CIEND=-9,0;CIPOS95=-9,0;CIEND95=-9,0;IMPRECISE;SU=44;PE=44;SR=0	GT:SU:PE:SR	./.:44:44:0																		Candidate_70	contig00007	154707	174871	20165	Inactive	0.25	N/A	23
												contig00016	47957	40_1	N	N[contig00028:10[	.	.	SVTYPE=BND;STRANDS=+-:169;EVENT=40;MATEID=40_2;CIPOS=-3,40;CIEND=-9,0;CIPOS95=0,5;CIEND95=-9,0;IMPRECISE;SU=169;PE=169;SR=0	GT:SU:PE:SR	./.:169:169:0																		Candidate_71	contig00007	184782	200648	15867	Inactive	0.25	N/A	18
												contig00028	10	40_2	N	]contig00016:47957]N	.	.	SVTYPE=BND;STRANDS=-+:169;SECONDARY;EVENT=40;MATEID=40_1;CIPOS=-9,0;CIEND=-3,40;CIPOS95=-9,0;CIEND95=0,5;IMPRECISE;SU=169;PE=169;SR=0	GT:SU:PE:SR	./.:169:169:0																		Candidate_72	contig00008	23787	58353	34567	Inactive	0.05	Streptococcus phage Dp-1	33
												contig00017	39094	41_1	N	N[contig00027:10[	.	.	SVTYPE=BND;STRANDS=+-:44;EVENT=41;MATEID=41_2;CIPOS=-3,153;CIEND=-9,0;CIPOS95=0,43;CIEND95=-9,0;IMPRECISE;SU=44;PE=44;SR=0	GT:SU:PE:SR	./.:44:44:0																		Candidate_73	contig00008	41592	52529	10938	Inactive	0.09	Liberibacter phage FP2	9
												contig00027	10	41_2	N	]contig00017:39094]N	.	.	SVTYPE=BND;STRANDS=-+:44;SECONDARY;EVENT=41;MATEID=41_1;CIPOS=-9,0;CIEND=-3,153;CIPOS95=-9,0;CIEND95=0,43;IMPRECISE;SU=44;PE=44;SR=0	GT:SU:PE:SR	./.:44:44:0																		Candidate_74	contig00008	54807	80778	25972	Inactive	0.2	Streptomyces phage Nanodon	27
												contig00018	33044	42_1	N	N]contig00028:1359]	.	.	SVTYPE=BND;STRANDS=++:76;EVENT=42;MATEID=42_2;CIPOS=-8,67;CIEND=-6,75;CIPOS95=-1,9;CIEND95=0,12;IMPRECISE;SU=76;PE=76;SR=0	GT:SU:PE:SR	./.:76:76:0																		Candidate_75	contig00008	83042	108870	25829	Inactive	0.12	Mycobacterium phage Squint	25
												contig00028	1359	42_2	N	N]contig00018:33044]	.	.	SVTYPE=BND;STRANDS=++:76;SECONDARY;EVENT=42;MATEID=42_1;CIPOS=-6,75;CIEND=-8,67;CIPOS95=0,12;CIEND95=-1,9;IMPRECISE;SU=76;PE=76;SR=0	GT:SU:PE:SR	./.:76:76:0																		Candidate_76	contig00008	114114	142360	28247	Inactive	0.2	Ruegeria phage DSS3-P1	29
												contig00018	10	43_1	N	]contig00029:1254]N	.	.	SVTYPE=BND;STRANDS=-+:84;EVENT=43;MATEID=43_2;CIPOS=-9,0;CIEND=-4,64;CIPOS95=-9,0;CIEND95=0,8;IMPRECISE;SU=84;PE=84;SR=0	GT:SU:PE:SR	./.:84:84:0																		Candidate_77	contig00008	137019	152782	15764	Inactive	0.25	N/A	18
												contig00029	1254	43_2	N	N[contig00018:10[	.	.	SVTYPE=BND;STRANDS=+-:84;SECONDARY;EVENT=43;MATEID=43_1;CIPOS=-4,64;CIEND=-9,0;CIPOS95=0,8;CIEND95=-9,0;IMPRECISE;SU=84;PE=84;SR=0	GT:SU:PE:SR	./.:84:84:0																		Candidate_78	contig00008	155382	181867	26486	Inactive	0.22	N/A	30
												contig00019	14	44_1	N	[contig00028:10[N	.	.	SVTYPE=BND;STRANDS=--:19;EVENT=44;MATEID=44_2;CIPOS=-13,0;CIEND=-9,0;CIPOS95=-13,0;CIEND95=-9,0;IMPRECISE;SU=19;PE=19;SR=0	GT:SU:PE:SR	./.:19:19:0																		Candidate_79	contig00009	59453	79999	20547	Inactive	0.01	N/A	17
												contig00028	10	44_2	N	[contig00019:14[N	.	.	SVTYPE=BND;STRANDS=--:19;SECONDARY;EVENT=44;MATEID=44_1;CIPOS=-9,0;CIEND=-13,0;CIPOS95=-9,0;CIEND95=-13,0;IMPRECISE;SU=19;PE=19;SR=0	GT:SU:PE:SR	./.:19:19:0																		Candidate_80	contig00010	15734	39041	23308	Inactive	0.02	N/A	24
												contig00020	19744	45_1	N	N[contig00029:10[	.	.	SVTYPE=BND;STRANDS=+-:74;EVENT=45;MATEID=45_2;CIPOS=-9,65;CIEND=-9,0;CIPOS95=-1,9;CIEND95=-9,0;IMPRECISE;SU=74;PE=74;SR=0	GT:SU:PE:SR	./.:74:74:0																		Candidate_81	contig00010	60281	75854	15574	Inactive	0.02	Agrobacterium phage Atu_ph07	13
												contig00029	10	45_2	N	]contig00020:19744]N	.	.	SVTYPE=BND;STRANDS=-+:74;SECONDARY;EVENT=45;MATEID=45_1;CIPOS=-9,0;CIEND=-9,65;CIPOS95=-9,0;CIEND95=-1,9;IMPRECISE;SU=74;PE=74;SR=0	GT:SU:PE:SR	./.:74:74:0																		Candidate_82	contig00010	68993	105104	36112	Inactive	0.07	Agrobacterium phage Atu_ph07	43
																																							Candidate_83	contig00010	104283	126234	21952	Inactive	0.24	Erwinia phage vB_EamM_Yoloswag	22
																																							Candidate_84	contig00010	124121	164005	39885	Inactive	0.04	N/A	40
																																							Candidate_85	contig00011	16051	41771	25721	Inactive	0.02	Synechococcus phage S-PM2	19
																																							Candidate_86	contig00011	26674	65050	38377	Inactive	0.05	Synechococcus phage S-PM2	32
																																							Candidate_87	contig00011	54902	93430	38529	Inactive	0.03	N/A	34
																																							Candidate_88	contig00011	83643	113087	29445	Inactive	0.02	Bacillus phage proCM3	27
																																							Candidate_89	contig00011	82160	114643	32484	Inactive	0.02	Bacillus phage proCM3	30
																																							Candidate_90	contig00011	118256	137357	19102	Inactive	0.03	Mycobacterium phage 40AC	19
																																							Candidate_91	contig00011	115733	151123	35391	Inactive	0.02	Mycobacterium phage 40AC	25
																																							Candidate_92	contig00012	20903	40247	19345	Inactive	0	N/A	17
																																							Candidate_93	contig00012	40697	52403	11707	Inactive	0.02	Bacillus phage SP-15	10
																																							Candidate_94	contig00012	127129	157603	30475	Inactive	0.05	Pseudomonas phage AN14	15
																																							Candidate_95	contig00013	19808	47066	27259	Inactive	0.12	Escherichia phage vB_EcoM_PHB05	29
																																							Candidate_96	contig00013	55617	83721	28105	Inactive	0.03	N/A	33
																																							Candidate_97	contig00013	78674	106334	27661	Inactive	0.03	Salmonella phage Melville	23
																																							Candidate_98	contig00015	2052	19113	17062	Inactive	0.28	Mycobacterium phage Fortunato	18
																																							Candidate_99	contig00015	18945	38649	19705	Inactive	0.1	Ochrobactrum phage POI1126	21
																																							Candidate_100	contig00015	31704	62025	30322	Inactive	0.2	Ochrobactrum phage POI1126	32
																																							Candidate_101	contig00015	47810	64245	16436	Inactive	0.2	Acidithiobacillus phage AcaML1	17
																																							Candidate_103	contig00016	17249	45948	28700	Inactive	0.04	N/A	28
																																							Candidate_104	contig00017	6702	36115	29414	Inactive	0.02	Ruegeria phage DSS3-P1	28
																																							Candidate_105	contig00018	315	20750	20436	Inactive	0.16	Ochrobactrum phage POI1126	17
																																							Candidate_106	contig00019	7133	18771	11639	Ambiguous	0.5	Mycobacterium phage Bongo	8
																																							Candidate_108	contig00022	1	13427	13427	Ambiguous	0.6	N/A	15
Halomonas meridiana SCSIO 43005	prophage_candidate	contig	attL_start	attL_end	attR_start	attR_end	prophage_size	SR_evidence_attB	SR_evidence_attP	DRP_evidence_attB	DRP_evidence_attP	#CHROM	POS	ID	REF	ALT	QUAL	FILTER	INFO	FORMAT	sample	REGION	REGION_LENGTH	COMPLETENESS(score)	SPECIFIC_KEYWORD	REGION_POSITION	TRNA_NUM	TOTAL_PROTEIN_NUM	PHAGE_HIT_PROTEIN_NUM	HYPOTHETICAL_PROTEIN_NUM	PHAGE+HYPO_PROTEIN_PERCENTAGE	BACTERIAL_PROTEIN_NUM	ATT_SITE_SHOWUP	PHAGE_SPECIES_NUM	MOST_COMMON_PHAGE_NAME(hit_genes_count)	FIRST_MOST_COMMON_PHAGE_NUM	FIRST_MOST_COMMON_PHAGE_PERCENTAGE	GC_PERCENTAGE	Candidate ID	Sequence ID	Start	End	Length	Category	Score	Closest phage	Gene number
	candidate_1	=contig00003::=contig00004	1700	1764	46895	46959	48658	2	28	2	24	contig00001	606500	1	N	<DEL>	.	.	SVTYPE=DEL;STRANDS=+-:5;SVLEN=-28;END=606528;CIPOS=-9,4;CIEND=-10,9;CIPOS95=-1,0;CIEND95=0,0;IMPRECISE;SU=5;PE=0;SR=5	GT:SU:PE:SR	./.:5:0:5	---------------------------------------------------------------------------------------------------------------------------------------------------------------------------------------------------------------------------------------------------------------------------------------------------------------------------------------------------------------------------------------------------------------…																	Candidate_1	contig00001	38262	61469	23208	Inactive	0.06	Mycobacterium phage Minerva	20
	candidate_2	contig00007=::=contig00014	209162	209236	2365	2439	16770	0	4	1	2	contig00002	86459	2	N	<DEL>	.	.	SVTYPE=DEL;STRANDS=+-:5;SVLEN=-55;END=86514;CIPOS=-9,6;CIEND=-10,6;CIPOS95=-2,0;CIEND95=-1,0;IMPRECISE;SU=5;PE=0;SR=5	GT:SU:PE:SR	./.:5:0:5	1	26.4Kb	intact(150)	portal,capsid,head,tail,plate	contig00001,len=676783,cov=42.8,corr=0,origname=NODE_1_length_676783_cov_42.783077_pilon,sw=shovill-spades/1.1.0,date=20210414:102098-128536	0	33	28	5	1	0	no	14	PHAGE_Pseudo_Dobby_NC_048109(12),PHAGE_Pseudo_phiCTX_NC_003278(12),PHAGE_Burkho_KS14_NC_015273(8),PHAGE_Ralsto_RsoM1USA_NC_049432(8),PHAGE_Ralsto_RSY1_NC_025115(6),PHAGE_Ralsto_RSA1_NC_009382(5),PHAGE_Burkho_AP3_NC_047752(5),PHAGE_Burkho_phiE202_NC_009234(4),PHAGE_Burkho_KL3_NC_015266(4),PHAGE_Burkho_phi52237_NC_007145(4),PHAGE_Burkho_ST79_NC_021343(3),PHAGE_Burkho_phiE12_2_NC_009236(3),PHAGE_Bur…	12	0.3636	0.5958	Candidate_2	contig00001	45637	71021	25385	Inactive	0.03	Achromobacter phage JWF	26
	candidate_3	contig1	1064123	1064145	1100156	1100178	36033	0	1	0	0	contig00002	111036	3	N	<DEL>	.	.	SVTYPE=DEL;STRANDS=+-:5;SVLEN=-32;END=111068;CIPOS=-10,9;CIEND=0,2;CIPOS95=0,0;CIEND95=0,1;IMPRECISE;SU=5;PE=0;SR=5	GT:SU:PE:SR	./.:5:0:5	2	7.7Kb	incomplete(30)	tail,integrase	contig00001,len=676783,cov=42.8,corr=0,origname=NODE_1_length_676783_cov_42.783077_pilon,sw=shovill-spades/1.1.0,date=20210414:131764-139505	0	13	7	6	1	0	yes	6	PHAGE_Burkho_KL3_NC_015266(2),PHAGE_Pseudo_MP42_NC_018274(1),PHAGE_Arthro_Andrew_NC_048098(1),PHAGE_Burkho_DC1_NC_018452(1),PHAGE_Paenib_Pagassa_NC_048690(1),PHAGE_Paenib_Tadhana_NC_048691(1),PHAGE_Erwini_ENT90_NC_019932(1),PHAGE_Bacter_Rani_NC_029084(1),PHAGE_Pseudo_DMS3_NC_008717(1),PHAGE_Entero_PsP3_NC_005340(1),PHAGE_Burkho_phiE12_2_NC_009236(1),PHAGE_Mannhe_vB_MhM_587AP1_NC_028898(1),PHAGE_B…	2	0.1538	0.5934	Candidate_3	contig00001	71360	86725	15366	Inactive	0	Gordonia phage BaxterFox	12
												contig00003	201575	4	N	<DEL>	.	.	SVTYPE=DEL;STRANDS=+-:6;SVLEN=-24;END=201599;CIPOS=-8,6;CIEND=-10,8;CIPOS95=0,0;CIEND95=-1,0;IMPRECISE;SU=6;PE=1;SR=5	GT:SU:PE:SR	./.:6:1:5	3	60.9Kb	intact(140)	tail,capsid,head,portal,terminase,integrase	contig00004,len=291803,cov=37.3,corr=0,origname=NODE_4_length_291803_cov_37.263514_pilon,sw=shovill-spades/1.1.0,date=20210414:647-61628	0	78	39	39	1	0	yes	30	PHAGE_Pseudo_phiPSA1_NC_024365(7),PHAGE_Acinet_vB_AbaS_TRS1_NC_031098(5),PHAGE_Acinet_YMC11/11/R3177_NC_041866(4),PHAGE_Erwini_phiEt88_NC_015295(4),PHAGE_Pantoe_vB_PagM_AAM37_NC_048766(4),PHAGE_Pantoe_vB_PagS_Vid5_NC_042120(3),PHAGE_Acinet_Bphi_B1251_NC_019541(3),PHAGE_Entero_JenK1_NC_029021(3),PHAGE_Pseudo_YMC11/02/R656_NC_028657(3),PHAGE_Pseudo_PS_1_NC_029066(3),PHAGE_Pantoe_vB_PagM_PSKM_NC_048…	7	0.0897	0.571	Candidate_4	contig00001	86419	150297	63879	Inactive	0.25	Ralstonia phage RSY1	67
												contig00004	187395	5	N	<DEL>	.	.	SVTYPE=DEL;STRANDS=+-:4;SVLEN=-57;END=187452;CIPOS=0,8;CIEND=-10,8;CIPOS95=0,8;CIEND95=-1,0;IMPRECISE;SU=4;PE=0;SR=4	GT:SU:PE:SR	./.:4:0:4	4	13.2Kb	incomplete(40)	integrase,tail	contig00007,len=223567,cov=49.1,corr=0,origname=NODE_7_length_223567_cov_49.102356_pilon,sw=shovill-spades/1.1.0,date=20210414:209706-222952	0	17	11	6	1	0	yes	11	PHAGE_Salmon_118970_sal3_NC_031940(3),PHAGE_Burkho_BcepC6B_NC_005887(1),PHAGE_Entero_VT2phi_272_NC_028656(1),PHAGE_Pseudo_phiCTX_NC_003278(1),PHAGE_Pseudo_LKO4_NC_041934(1),PHAGE_Escher_ArgO145_NC_049918(1),PHAGE_Escher_vB_EcoM_ep3_NC_025430(1),PHAGE_Pseudo_vB_PaeS_PM105_NC_028667(1),PHAGE_Pseudo_B3_NC_006548(1),PHAGE_Pseudo_PAE1_NC_028980(1),PHAGE_Pseudo_YuA_NC_010116(1),PHAGE_Stenot_S1_NC_01158…	1	0.1764	0.5506	Candidate_5	contig00001	144230	172591	28362	Inactive	0.01	Mycobacterium phage Predator	25
												contig00006	109619	6	N	<DEL>	.	.	SVTYPE=DEL;STRANDS=+-:4;SVLEN=-47;END=109666;CIPOS=-8,6;CIEND=-1,7;CIPOS95=-1,1;CIEND95=-1,7;IMPRECISE;SU=4;PE=0;SR=4	GT:SU:PE:SR	./.:4:0:4	5	13.6Kb	incomplete(50)	portal,head,integrase,tail	contig00009,len=177013,cov=38.4,corr=0,origname=NODE_9_length_177013_cov_38.351296_pilon,sw=shovill-spades/1.1.0,date=20210414:161556-175218	0	11	8	3	1	0	yes	7	PHAGE_Cronob_ENT39118_NC_019934(2),PHAGE_Pseudo_AF_NC_019923(2),PHAGE_Pseudo_D3_NC_002484(2),PHAGE_Pseudo_JBD44_NC_030929(2),PHAGE_Entero_P1_NC_005856(1),PHAGE_Klebsi_ST16_OXA48phi5.4_NC_049450(1),PHAGE_Bacill_SPbeta_NC_001884(1),PHAGE_Stenot_Moby_NC_048802(1),PHAGE_Stenot_Mendera_NC_048804(1),PHAGE_Acinet_AP22_NC_017984(1),PHAGE_Escher_P13374_NC_018846(1),PHAGE_Bacill_G_NC_023719(1),PHAGE_Ralsto…	2	0.1818	0.5351	Candidate_6	contig00001	158903	172187	13285	Inactive	0.01	N/A	14
												contig00006	149965	7	N	<DEL>	.	.	SVTYPE=DEL;STRANDS=+-:4;SVLEN=-26;END=149991;CIPOS=-9,9;CIEND=-10,8;CIPOS95=0,1;CIEND95=-1,0;IMPRECISE;SU=4;PE=0;SR=4	GT:SU:PE:SR	./.:4:0:4	6	21Kb	intact(100)	tail,capsid,protease,portal,terminase	contig00019,len=21912,cov=47.7,corr=0,origname=NODE_19_length_21912_cov_47.669144_pilon,sw=shovill-spades/1.1.0,date=20210414:647-21654	0	22	20	2	1	0	no	15	PHAGE_Burkho_Bcep176_NC_007497(5),PHAGE_Entero_HK446_NC_019714(4),PHAGE_Pseudo_phiPSA1_NC_024365(4),PHAGE_Burkho_KS9_NC_013055(4),PHAGE_Burkho_phi1026b_NC_005284(3),PHAGE_Entero_mEp390_NC_019721(3),PHAGE_Yersin_PY54_NC_005069(3),PHAGE_Escher_HK75_NC_016160(3),PHAGE_Cronob_ENT39118_NC_019934(2),PHAGE_Entero_mEpX1_NC_019709(2),PHAGE_Burkho_phiE125_NC_003309(2),PHAGE_Entero_HK544_NC_019767(2),PHAGE_…	4	0.2272	0.5933	Candidate_7	contig00001	214807	238584	23778	Inactive	0.12	Cronobacter phage vB_CsaM_GAP32	28
												contig00019	12927	8	N	<DEL>	.	.	SVTYPE=DEL;STRANDS=+-:9;SVLEN=-22;END=12949;CIPOS=-9,9;CIEND=-4,5;CIPOS95=0,0;CIEND95=0,0;SU=9;PE=0;SR=9	GT:SU:PE:SR	./.:9:0:9																		Candidate_8	contig00001	258680	296460	37781	Inactive	0.01	Pseudomonas phage YMC11/11/R1836	37
												contig00020	1604	9	N	<DEL>	.	.	SVTYPE=DEL;STRANDS=+-:4;SVLEN=-29;END=1633;CIPOS=-10,9;CIEND=-10,8;CIPOS95=-1,1;CIEND95=-1,1;IMPRECISE;SU=4;PE=1;SR=3	GT:SU:PE:SR	./.:4:1:3																		Candidate_9	contig00001	337688	364316	26629	Inactive	0.01	Morganella phage IME1369_01	22
												contig00023	269	10	N	<DEL>	.	.	SVTYPE=DEL;STRANDS=+-:14;SVLEN=-54;END=323;CIPOS=-2,5;CIEND=-5,4;CIPOS95=0,2;CIEND95=0,1;IMPRECISE;SU=14;PE=0;SR=14	GT:SU:PE:SR	./.:14:0:14																		Candidate_10	contig00001	389329	425425	36097	Inactive	0.01	Serratia phage 2050HW	34
												contig00001	676782	11_1	N	N[contig00016:10[	.	.	SVTYPE=BND;STRANDS=+-:125;EVENT=11;MATEID=11_2;CIPOS=-3,52;CIEND=-6,0;CIPOS95=0,7;CIEND95=0,1;IMPRECISE;SU=125;PE=125;SR=0	GT:SU:PE:SR	./.:125:125:0																		Candidate_11	contig00001	430417	451245	20829	Inactive	0.01	Mycobacterium phage Kumao	12
												contig00016	10	11_2	N	]contig00001:676782]N	.	.	SVTYPE=BND;STRANDS=-+:125;SECONDARY;EVENT=11;MATEID=11_1;CIPOS=-6,0;CIEND=-3,52;CIPOS95=0,1;CIEND95=0,7;IMPRECISE;SU=125;PE=125;SR=0	GT:SU:PE:SR	./.:125:125:0																		Candidate_12	contig00001	463486	494921	31436	Inactive	0.02	Caulobacter phage Percy	30
												contig00001	10	12_1	N	]contig00024:1305]N	.	.	SVTYPE=BND;STRANDS=-+:180;EVENT=12;MATEID=12_2;CIPOS=-5,0;CIEND=-3,32;CIPOS95=0,1;CIEND95=0,4;IMPRECISE;SU=180;PE=180;SR=0	GT:SU:PE:SR	./.:180:180:0																		Candidate_13	contig00001	530380	544804	14425	Inactive	0	N/A	13
												contig00024	1305	12_2	N	N[contig00001:10[	.	.	SVTYPE=BND;STRANDS=+-:180;SECONDARY;EVENT=12;MATEID=12_1;CIPOS=-3,32;CIEND=-5,0;CIPOS95=0,4;CIEND95=0,1;IMPRECISE;SU=180;PE=180;SR=0	GT:SU:PE:SR	./.:180:180:0																		Candidate_14	contig00001	648391	675820	27430	Inactive	0.01	Erwinia phage vB_EamP-S6	29
												contig00002	537042	13_1	N	[contig00008:10[N	.	.	SVTYPE=BND;STRANDS=--:81;EVENT=13;MATEID=13_2;CIPOS=-260,9;CIEND=-9,0;CIPOS95=-13,4;CIEND95=-9,0;IMPRECISE;SU=81;PE=81;SR=0	GT:SU:PE:SR	./.:81:81:0																		Candidate_15	contig00002	13827	33297	19471	Inactive	0	Burkholderia phage KS10	18
												contig00008	10	13_2	N	[contig00002:537042[N	.	.	SVTYPE=BND;STRANDS=--:81;SECONDARY;EVENT=13;MATEID=13_1;CIPOS=-9,0;CIEND=-260,9;CIPOS95=-9,0;CIEND95=-13,4;IMPRECISE;SU=81;PE=81;SR=0	GT:SU:PE:SR	./.:81:81:0																		Candidate_16	contig00002	20436	46233	25798	Inactive	0	Burkholderia phage KS10	24
												contig00002	537058	14_1	N	[contig00009:11[N	.	.	SVTYPE=BND;STRANDS=--:56;EVENT=14;MATEID=14_2;CIPOS=-174,9;CIEND=-10,0;CIPOS95=-16,2;CIEND95=-10,0;IMPRECISE;SU=56;PE=56;SR=0	GT:SU:PE:SR	./.:56:56:0																		Candidate_17	contig00002	90277	111496	21220	Inactive	0	Gordonia phage Twister6	21
												contig00009	11	14_2	N	[contig00002:537058[N	.	.	SVTYPE=BND;STRANDS=--:56;SECONDARY;EVENT=14;MATEID=14_1;CIPOS=-10,0;CIEND=-174,9;CIPOS95=-10,0;CIEND95=-16,2;IMPRECISE;SU=56;PE=56;SR=0	GT:SU:PE:SR	./.:56:56:0																		Candidate_18	contig00002	96605	121237	24633	Inactive	0.01	Gordonia phage Twister6	26
												contig00002	536933	15_1	N	]contig00013:100048]N	.	.	SVTYPE=BND;STRANDS=-+:60;EVENT=15;MATEID=15_2;CIPOS=-287,9;CIEND=-10,110;CIPOS95=-10,2;CIEND95=-3,19;IMPRECISE;SU=60;PE=60;SR=0	GT:SU:PE:SR	./.:60:60:0																		Candidate_19	contig00002	135179	151637	16459	Inactive	0.01	Pseudomonas phage YMC11/11/R1836	12
												contig00013	100048	15_2	N	N[contig00002:536933[	.	.	SVTYPE=BND;STRANDS=+-:60;SECONDARY;EVENT=15;MATEID=15_1;CIPOS=-10,110;CIEND=-287,9;CIPOS95=-3,19;CIEND95=-10,2;IMPRECISE;SU=60;PE=60;SR=0	GT:SU:PE:SR	./.:60:60:0																		Candidate_20	contig00002	136072	170337	34266	Inactive	0.01	Pseudomonas phage YMC11/11/R1836	31
												contig00002	536810	16_1	N	]contig00014:63681]N	.	.	SVTYPE=BND;STRANDS=-+:110;EVENT=16;MATEID=16_2;CIPOS=-217,9;CIEND=-9,58;CIPOS95=-6,2;CIEND95=-1,8;IMPRECISE;SU=110;PE=110;SR=0	GT:SU:PE:SR	./.:110:110:0																		Candidate_21	contig00002	237175	267920	30746	Inactive	0.03	Burkholderia phage KS5	18
												contig00014	63681	16_2	N	N[contig00002:536810[	.	.	SVTYPE=BND;STRANDS=+-:110;SECONDARY;EVENT=16;MATEID=16_1;CIPOS=-9,58;CIEND=-217,9;CIPOS95=-1,8;CIEND95=-6,2;IMPRECISE;SU=110;PE=110;SR=0	GT:SU:PE:SR	./.:110:110:0																		Candidate_22	contig00002	268897	284351	15455	Inactive	0.08	Pseudomonas phage DVM-2008	16
												contig00002	536935	17_1	N	[contig00018:10[N	.	.	SVTYPE=BND;STRANDS=--:19;EVENT=17;MATEID=17_2;CIPOS=-346,9;CIEND=-9,0;CIPOS95=-53,1;CIEND95=-9,0;IMPRECISE;SU=19;PE=19;SR=0	GT:SU:PE:SR	./.:19:19:0																		Candidate_23	contig00002	348142	362091	13950	Inactive	0	Streptomyces phage phiELB20	11
												contig00018	10	17_2	N	[contig00002:536935[N	.	.	SVTYPE=BND;STRANDS=--:19;SECONDARY;EVENT=17;MATEID=17_1;CIPOS=-9,0;CIEND=-346,9;CIPOS95=-9,0;CIEND95=-53,1;IMPRECISE;SU=19;PE=19;SR=0	GT:SU:PE:SR	./.:19:19:0																		Candidate_24	contig00002	412653	431038	18386	Inactive	0	Ralstonia phage phiRSL1	14
												contig00002	10	18_1	N	[contig00024:10[N	.	.	SVTYPE=BND;STRANDS=--:68;EVENT=18;MATEID=18_2;CIPOS=-9,0;CIEND=-9,0;CIPOS95=-9,0;CIEND95=-9,0;IMPRECISE;SU=68;PE=68;SR=0	GT:SU:PE:SR	./.:68:68:0																		Candidate_25	contig00002	429184	462013	32830	Inactive	0	Salmonella phage SJ46	31
												contig00024	10	18_2	N	[contig00002:10[N	.	.	SVTYPE=BND;STRANDS=--:68;SECONDARY;EVENT=18;MATEID=18_1;CIPOS=-9,0;CIEND=-9,0;CIPOS95=-9,0;CIEND95=-9,0;IMPRECISE;SU=68;PE=68;SR=0	GT:SU:PE:SR	./.:68:68:0																		Candidate_26	contig00002	482963	500366	17404	Inactive	0.03	Pseudomonas phage LKA5	18
												contig00003	1765	19_1	N	N]contig00004:46960]	.	.	SVTYPE=BND;STRANDS=++:35,--:3;EVENT=19;MATEID=19_2;CIPOS=-10,5;CIEND=-4,6;CIPOS95=-1,2;CIEND95=-10,0;IMPRECISE;SU=38;PE=38;SR=0	GT:SU:PE:SR	./.:38:38:0																		Candidate_27	contig00002	489430	510793	21364	Inactive	0.03	N/A	21
												contig00004	46960	19_2	N	N]contig00003:1765]	.	.	SVTYPE=BND;STRANDS=++:35--:3;SECONDARY;EVENT=19;MATEID=19_1;CIPOS=-4,6;CIEND=-10,5;CIPOS95=-10,0;CIEND95=-1,2;IMPRECISE;SU=38;PE=38;SR=0	GT:SU:PE:SR	./.:38:38:0																		Candidate_28	contig00002	500728	527689	26962	Inactive	0.01	N/A	22
												contig00003	481912	20_1	N	[contig00006:10[N	.	.	SVTYPE=BND;STRANDS=--:18;EVENT=20;MATEID=20_2;CIPOS=-552,9;CIEND=-9,0;CIPOS95=-97,0;CIEND95=-9,0;IMPRECISE;SU=18;PE=18;SR=0	GT:SU:PE:SR	./.:18:18:0																		Candidate_29	contig00003	3127	20812	17686	Inactive	0	Pseudomonas phage AN14	19
												contig00006	10	20_2	N	[contig00003:481912[N	.	.	SVTYPE=BND;STRANDS=--:18;SECONDARY;EVENT=20;MATEID=20_1;CIPOS=-9,0;CIEND=-552,9;CIPOS95=-9,0;CIEND95=-97,0;IMPRECISE;SU=18;PE=18;SR=0	GT:SU:PE:SR	./.:18:18:0																		Candidate_30	contig00003	34455	67345	32891	Inactive	0.01	Caulobacter phage Ccr29	29
												contig00003	481833	21_1	N	]contig00006:110]N	.	.	SVTYPE=BND;STRANDS=-+:21;EVENT=21;MATEID=21_2;CIPOS=-256,2;CIEND=-2,254;CIPOS95=-91,1;CIEND95=0,92;IMPRECISE;SU=21;PE=21;SR=0	GT:SU:PE:SR	./.:21:21:0																		Candidate_31	contig00003	62423	89679	27257	Inactive	0.03	N/A	28
												contig00006	110	21_2	N	N[contig00003:481833[	.	.	SVTYPE=BND;STRANDS=+-:21;SECONDARY;EVENT=21;MATEID=21_1;CIPOS=-2,254;CIEND=-256,2;CIPOS95=0,92;CIEND95=-91,1;IMPRECISE;SU=21;PE=21;SR=0	GT:SU:PE:SR	./.:21:21:0																		Candidate_32	contig00003	136294	191418	55125	Inactive	0.03	Mycobacterium phage Myrna	52
												contig00003	481951	22_1	N	N[contig00006:11[	.	.	SVTYPE=BND;STRANDS=+-:715;EVENT=22;MATEID=22_2;CIPOS=0,0;CIEND=0,0;CIPOS95=0,0;CIEND95=0,0;SU=715;PE=599;SR=116	GT:SU:PE:SR	./.:715:599:116																		Candidate_33	contig00003	220961	259478	38518	Inactive	0.01	N/A	43
												contig00006	11	22_2	N	]contig00003:481951]N	.	.	SVTYPE=BND;STRANDS=-+:715;SECONDARY;EVENT=22;MATEID=22_1;CIPOS=0,0;CIEND=0,0;CIPOS95=0,0;CIEND95=0,0;SU=715;PE=599;SR=116	GT:SU:PE:SR	./.:715:599:116																		Candidate_34	contig00003	252278	287093	34816	Inactive	0.01	Morganella phage IME1369_01	32
												contig00004	291802	23_1	N	N]contig00024:1305]	.	.	SVTYPE=BND;STRANDS=++:152;EVENT=23;MATEID=23_2;CIPOS=-5,43;CIEND=-10,151;CIPOS95=0,5;CIEND95=0,5;IMPRECISE;SU=152;PE=152;SR=0	GT:SU:PE:SR	./.:152:152:0																		Candidate_35	contig00003	261188	291085	29898	Inactive	0.02	Morganella phage IME1369_01	28
												contig00024	1305	23_2	N	N]contig00004:291802]	.	.	SVTYPE=BND;STRANDS=++:152;SECONDARY;EVENT=23;MATEID=23_1;CIPOS=-10,151;CIEND=-5,43;CIPOS95=0,5;CIEND95=0,5;IMPRECISE;SU=152;PE=152;SR=0	GT:SU:PE:SR	./.:152:152:0																		Candidate_36	contig00003	265613	289591	23979	Inactive	0.02	Morganella phage IME1369_01	22
												contig00005	10	24_1	N	]contig00024:1305]N	.	.	SVTYPE=BND;STRANDS=-+:214;EVENT=24;MATEID=24_2;CIPOS=-9,0;CIEND=-3,28;CIPOS95=-9,0;CIEND95=0,3;IMPRECISE;SU=214;PE=214;SR=0	GT:SU:PE:SR	./.:214:214:0																		Candidate_37	contig00003	394874	423193	28320	Inactive	0.01	Erwinia phage vB_EamM_Machina	25
												contig00024	1305	24_2	N	N[contig00005:10[	.	.	SVTYPE=BND;STRANDS=+-:214;SECONDARY;EVENT=24;MATEID=24_1;CIPOS=-3,28;CIEND=-9,0;CIPOS95=0,3;CIEND95=-9,0;IMPRECISE;SU=214;PE=214;SR=0	GT:SU:PE:SR	./.:214:214:0																		Candidate_38	contig00003	427983	447643	19661	Inactive	0.02	Pseudomonas phage YMC11/11/R1836	13
												contig00007	365	25_1	N	N]contig00010:132747]	.	.	SVTYPE=BND;STRANDS=++:60;EVENT=25;MATEID=25_2;CIPOS=-10,101;CIEND=-10,176;CIPOS95=-3,18;CIEND95=-1,11;IMPRECISE;SU=60;PE=60;SR=0	GT:SU:PE:SR	./.:60:60:0																		Candidate_39	contig00004	79	17134	17056	Active	0.88	Pseudomonas phage phiPSA1	21
												contig00010	132747	25_2	N	N]contig00007:365]	.	.	SVTYPE=BND;STRANDS=++:60;SECONDARY;EVENT=25;MATEID=25_1;CIPOS=-10,176;CIEND=-10,101;CIPOS95=-1,11;CIEND95=-3,18;IMPRECISE;SU=60;PE=60;SR=0	GT:SU:PE:SR	./.:60:60:0																		Candidate_40	contig00004	8039	77900	69862	Ambiguous	0.66	Halomonas phage QHHSV-1	96
												contig00007	383	26_1	N	N[contig00011:10[	.	.	SVTYPE=BND;STRANDS=+-:6;EVENT=26;MATEID=26_2;CIPOS=-10,412;CIEND=-9,0;CIPOS95=-2,111;CIEND95=-9,0;IMPRECISE;SU=6;PE=6;SR=0	GT:SU:PE:SR	./.:6:6:0																		Candidate_41	contig00004	53078	87079	34002	Inactive	0.01	Moraxella phage Mcat6	29
												contig00011	10	26_2	N	]contig00007:383]N	.	.	SVTYPE=BND;STRANDS=-+:6;SECONDARY;EVENT=26;MATEID=26_1;CIPOS=-9,0;CIEND=-10,412;CIPOS95=-9,0;CIEND95=-2,111;IMPRECISE;SU=6;PE=6;SR=0	GT:SU:PE:SR	./.:6:6:0																		Candidate_42	contig00004	72667	108331	35665	Inactive	0.01	Halomonas phage QHHSV-1	33
												contig00007	375	27_1	N	N[contig00012:10[	.	.	SVTYPE=BND;STRANDS=+-:14;EVENT=27;MATEID=27_2;CIPOS=-10,277;CIEND=-9,0;CIPOS95=-2,84;CIEND95=-9,0;IMPRECISE;SU=14;PE=14;SR=0	GT:SU:PE:SR	./.:14:14:0																		Candidate_43	contig00004	95135	117718	22584	Inactive	0.01	Prochlorococcus phage P-HM2	21
												contig00012	10	27_2	N	]contig00007:375]N	.	.	SVTYPE=BND;STRANDS=-+:14;SECONDARY;EVENT=27;MATEID=27_1;CIPOS=-9,0;CIEND=-10,277;CIPOS95=-9,0;CIEND95=-2,84;IMPRECISE;SU=14;PE=14;SR=0	GT:SU:PE:SR	./.:14:14:0																		Candidate_44	contig00004	101627	141959	40333	Inactive	0.01	Stenotrophomonas phage IME-SM1	38
												contig00007	351	28_1	N	N]contig00017:37466]	.	.	SVTYPE=BND;STRANDS=++:87;EVENT=28;MATEID=28_2;CIPOS=-9,85;CIEND=-9,58;CIPOS95=-3,14;CIEND95=-3,7;IMPRECISE;SU=87;PE=87;SR=0	GT:SU:PE:SR	./.:87:87:0																		Candidate_45	contig00004	144069	172689	28621	Inactive	0.09	Moraxella phage Mcat6	27
												contig00017	37466	28_2	N	N]contig00007:351]	.	.	SVTYPE=BND;STRANDS=++:87;SECONDARY;EVENT=28;MATEID=28_1;CIPOS=-9,58;CIEND=-9,85;CIPOS95=-3,7;CIEND95=-3,14;IMPRECISE;SU=87;PE=87;SR=0	GT:SU:PE:SR	./.:87:87:0																		Candidate_46	contig00004	222602	233223	10622	Inactive	0.02	Ralstonia phage RSY1	7
												contig00007	357	29_1	N	N]contig00018:32410]	.	.	SVTYPE=BND;STRANDS=++:145;EVENT=29;MATEID=29_2;CIPOS=-4,51;CIEND=-10,36;CIPOS95=-1,6;CIEND95=0,4;IMPRECISE;SU=145;PE=145;SR=0	GT:SU:PE:SR	./.:145:145:0																		Candidate_47	contig00004	250617	281717	31101	Inactive	0.04	Pseudomonas phage phiAH14a	28
												contig00018	32410	29_2	N	N]contig00007:357]	.	.	SVTYPE=BND;STRANDS=++:145;SECONDARY;EVENT=29;MATEID=29_1;CIPOS=-10,36;CIEND=-4,51;CIPOS95=0,4;CIEND95=-1,6;IMPRECISE;SU=145;PE=145;SR=0	GT:SU:PE:SR	./.:145:145:0																		Candidate_48	contig00004	253208	286338	33131	Inactive	0.09	Pseudomonas phage phiAH14a	29
												contig00007	11	30_1	N	]contig00023:2025]N	.	.	SVTYPE=BND;STRANDS=-+:1116;EVENT=30;MATEID=30_2;CIPOS=0,0;CIEND=-1,4;CIPOS95=0,0;CIEND95=0,0;SU=1116;PE=1116;SR=0	GT:SU:PE:SR	./.:1116:1116:0																		Candidate_49	contig00004	260507	280942	20436	Inactive	0.01	Pseudomonas phage phiAH14a	14
												contig00023	2025	30_2	N	N[contig00007:11[	.	.	SVTYPE=BND;STRANDS=+-:1116;SECONDARY;EVENT=30;MATEID=30_1;CIPOS=-1,4;CIEND=0,0;CIPOS95=0,0;CIEND95=0,0;SU=1116;PE=1116;SR=0	GT:SU:PE:SR	./.:1116:1116:0																		Candidate_50	contig00005	8193	53166	44974	Inactive	0.01	Pseudomonas phage phiAH14a	35
												contig00007	223566	31_1	N	N[contig00024:10[	.	.	SVTYPE=BND;STRANDS=+-:204;EVENT=31;MATEID=31_2;CIPOS=-10,174;CIEND=-3,0;CIPOS95=0,3;CIEND95=0,1;IMPRECISE;SU=204;PE=204;SR=0	GT:SU:PE:SR	./.:204:204:0																		Candidate_51	contig00005	42548	61033	18486	Inactive	0.01	N/A	15
												contig00024	10	31_2	N	]contig00007:223566]N	.	.	SVTYPE=BND;STRANDS=-+:204;SECONDARY;EVENT=31;MATEID=31_1;CIPOS=-3,0;CIEND=-10,174;CIPOS95=0,1;CIEND95=0,3;IMPRECISE;SU=204;PE=204;SR=0	GT:SU:PE:SR	./.:204:204:0																		Candidate_52	contig00005	79209	98567	19359	Inactive	0.03	Klebsiella phage vB_KpnM_BIS47	20
												contig00008	200297	32_1	N	N[contig00024:10[	.	.	SVTYPE=BND;STRANDS=+-:193;EVENT=32;MATEID=32_2;CIPOS=-3,26;CIEND=-9,0;CIPOS95=0,3;CIEND95=-9,0;IMPRECISE;SU=193;PE=193;SR=0	GT:SU:PE:SR	./.:193:193:0																		Candidate_53	contig00005	182427	199297	16871	Inactive	0.04	N/A	17
												contig00024	10	32_2	N	]contig00008:200297]N	.	.	SVTYPE=BND;STRANDS=-+:193;SECONDARY;EVENT=32;MATEID=32_1;CIPOS=-9,0;CIEND=-3,26;CIPOS95=-9,0;CIEND95=0,3;IMPRECISE;SU=193;PE=193;SR=0	GT:SU:PE:SR	./.:193:193:0																		Candidate_54	contig00006	5063	27061	21999	Inactive	0.04	N/A	24
												contig00009	177012	33_1	N	N]contig00024:1305]	.	.	SVTYPE=BND;STRANDS=++:159;EVENT=33;MATEID=33_2;CIPOS=-4,37;CIEND=-10,126;CIPOS95=0,4;CIEND95=0,5;IMPRECISE;SU=159;PE=159;SR=0	GT:SU:PE:SR	./.:159:159:0																		Candidate_55	contig00006	28663	44620	15958	Inactive	0.23	Burkholderia phage KS9	15
												contig00024	1305	33_2	N	N]contig00009:177012]	.	.	SVTYPE=BND;STRANDS=++:159;SECONDARY;EVENT=33;MATEID=33_1;CIPOS=-10,126;CIEND=-4,37;CIPOS95=0,5;CIEND95=0,4;IMPRECISE;SU=159;PE=159;SR=0	GT:SU:PE:SR	./.:159:159:0																		Candidate_56	contig00006	55323	88655	33333	Inactive	0.01	Mycobacterium phage Isiphiwo	31
												contig00009	176915	34_1	N	N[contig00024:10[	.	.	SVTYPE=BND;STRANDS=+-:4;EVENT=34;MATEID=34_2;CIPOS=-10,9;CIEND=-9,0;CIPOS95=-1,1;CIEND95=-9,0;IMPRECISE;SU=4;PE=2;SR=2	GT:SU:PE:SR	./.:4:2:2																		Candidate_57	contig00006	84119	102869	18751	Inactive	0.01	N/A	13
												contig00024	10	34_2	N	]contig00009:176915]N	.	.	SVTYPE=BND;STRANDS=-+:4;SECONDARY;EVENT=34;MATEID=34_1;CIPOS=-9,0;CIEND=-10,9;CIPOS95=-9,0;CIEND95=-1,1;IMPRECISE;SU=4;PE=2;SR=2	GT:SU:PE:SR	./.:4:2:2																		Candidate_58	contig00006	91010	138288	47279	Inactive	0.03	Enterobacteria phage VT2phi_272	49
												contig00010	10	35_1	N	]contig00024:1305]N	.	.	SVTYPE=BND;STRANDS=-+:165;EVENT=35;MATEID=35_2;CIPOS=-5,0;CIEND=-6,33;CIPOS95=0,1;CIEND95=0,4;IMPRECISE;SU=165;PE=165;SR=0	GT:SU:PE:SR	./.:165:165:0																		Candidate_59	contig00006	195066	227576	32511	Inactive	0.01	Morganella phage IME1369_01	29
												contig00024	1305	35_2	N	N[contig00010:10[	.	.	SVTYPE=BND;STRANDS=+-:165;SECONDARY;EVENT=35;MATEID=35_1;CIPOS=-6,33;CIEND=-5,0;CIPOS95=0,4;CIEND95=0,1;IMPRECISE;SU=165;PE=165;SR=0	GT:SU:PE:SR	./.:165:165:0																		Candidate_60	contig00006	204548	242245	37698	Inactive	0	Morganella phage IME1369_01	32
												contig00011	109500	36_1	N	[contig00021:10[N	.	.	SVTYPE=BND;STRANDS=--:176;EVENT=36;MATEID=36_2;CIPOS=-37,8;CIEND=-9,0;CIPOS95=-4,3;CIEND95=-9,0;IMPRECISE;SU=176;PE=176;SR=0	GT:SU:PE:SR	./.:176:176:0																		Candidate_61	contig00006	219048	244844	25797	Inactive	0	Pseudomonas phage PA7	22
												contig00021	10	36_2	N	[contig00011:109500[N	.	.	SVTYPE=BND;STRANDS=--:176;SECONDARY;EVENT=36;MATEID=36_1;CIPOS=-9,0;CIEND=-37,8;CIPOS95=-9,0;CIEND95=-4,3;IMPRECISE;SU=176;PE=176;SR=0	GT:SU:PE:SR	./.:176:176:0																		Candidate_62	contig00007	4324	18370	14047	Inactive	0.15	N/A	15
												contig00012	105043	37_1	N	N[contig00024:10[	.	.	SVTYPE=BND;STRANDS=+-:173;EVENT=37;MATEID=37_2;CIPOS=-10,166;CIEND=-5,0;CIPOS95=-1,4;CIEND95=0,1;IMPRECISE;SU=173;PE=173;SR=0	GT:SU:PE:SR	./.:173:173:0																		Candidate_63	contig00007	32188	97040	64853	Inactive	0	Pseudomonas phage AAT-1	54
												contig00024	10	37_2	N	]contig00012:105043]N	.	.	SVTYPE=BND;STRANDS=-+:173;SECONDARY;EVENT=37;MATEID=37_1;CIPOS=-5,0;CIEND=-10,166;CIPOS95=0,1;CIEND95=-1,4;IMPRECISE;SU=173;PE=173;SR=0	GT:SU:PE:SR	./.:173:173:0																		Candidate_64	contig00007	134795	148575	13781	Inactive	0.01	Klebsiella phage 0507-KN2-1	14
												contig00013	99826	38_1	N	[contig00018:10[N	.	.	SVTYPE=BND;STRANDS=--:127;EVENT=38;MATEID=38_2;CIPOS=-452,9;CIEND=-9,0;CIPOS95=-18,2;CIEND95=-9,0;IMPRECISE;SU=127;PE=127;SR=0	GT:SU:PE:SR	./.:127:127:0																		Candidate_65	contig00007	166538	201310	34773	Inactive	0.01	Bacillus phage PBC6	31
												contig00018	10	38_2	N	[contig00013:99826[N	.	.	SVTYPE=BND;STRANDS=--:127;SECONDARY;EVENT=38;MATEID=38_1;CIPOS=-9,0;CIEND=-452,9;CIPOS95=-9,0;CIEND95=-18,2;IMPRECISE;SU=127;PE=127;SR=0	GT:SU:PE:SR	./.:127:127:0																		Candidate_66	contig00007	183039	207420	24382	Inactive	0	N/A	21
												contig00013	10	39_1	N	]contig00024:1305]N	.	.	SVTYPE=BND;STRANDS=-+:219;EVENT=39;MATEID=39_2;CIPOS=-3,0;CIEND=-4,29;CIPOS95=0,1;CIEND95=0,3;IMPRECISE;SU=219;PE=219;SR=0	GT:SU:PE:SR	./.:219:219:0																		Candidate_67	contig00007	190834	221158	30325	Inactive	0.07	Pseudomonas phage JBD68	37
												contig00024	1305	39_2	N	N[contig00013:10[	.	.	SVTYPE=BND;STRANDS=+-:219;SECONDARY;EVENT=39;MATEID=39_1;CIPOS=-4,29;CIEND=-3,0;CIPOS95=0,3;CIEND95=0,1;IMPRECISE;SU=219;PE=219;SR=0	GT:SU:PE:SR	./.:219:219:0																		Candidate_68	contig00008	17658	53862	36205	Inactive	0	N/A	33
												contig00015	10	40_1	N	[contig00024:10[N	.	.	SVTYPE=BND;STRANDS=--:69;EVENT=40;MATEID=40_2;CIPOS=-9,0;CIEND=-9,0;CIPOS95=-9,0;CIEND95=-9,0;IMPRECISE;SU=69;PE=69;SR=0	GT:SU:PE:SR	./.:69:69:0																		Candidate_69	contig00008	30311	63993	33683	Inactive	0.01	Pseudomonas phage PaBG	33
												contig00024	10	40_2	N	[contig00015:10[N	.	.	SVTYPE=BND;STRANDS=--:69;SECONDARY;EVENT=40;MATEID=40_1;CIPOS=-9,0;CIEND=-9,0;CIPOS95=-9,0;CIEND95=-9,0;IMPRECISE;SU=69;PE=69;SR=0	GT:SU:PE:SR	./.:69:69:0																		Candidate_70	contig00008	185629	199562	13934	Inactive	0.02	Yersinia phage vB_YenP_ISAO8	14
												contig00016	39759	41_1	N	N]contig00024:1305]	.	.	SVTYPE=BND;STRANDS=++:215;EVENT=41;MATEID=41_2;CIPOS=-10,160;CIEND=-4,27;CIPOS95=0,3;CIEND95=0,3;IMPRECISE;SU=215;PE=215;SR=0	GT:SU:PE:SR	./.:215:215:0																		Candidate_71	contig00009	4606	18497	13892	Inactive	0.01	N/A	14
												contig00024	1305	41_2	N	N]contig00016:39759]	.	.	SVTYPE=BND;STRANDS=++:215;SECONDARY;EVENT=41;MATEID=41_1;CIPOS=-4,27;CIEND=-10,160;CIPOS95=0,3;CIEND95=0,3;IMPRECISE;SU=215;PE=215;SR=0	GT:SU:PE:SR	./.:215:215:0																		Candidate_72	contig00009	41432	65903	24472	Inactive	0.01	Enterococcus phage EFDG1	25
												contig00017	37503	42_1	N	N]contig00023:2025]	.	.	SVTYPE=BND;STRANDS=++:6;EVENT=42;MATEID=42_2;CIPOS=-10,412;CIEND=-10,441;CIPOS95=-2,112;CIEND95=0,134;IMPRECISE;SU=6;PE=6;SR=0	GT:SU:PE:SR	./.:6:6:0																		Candidate_73	contig00009	63596	87679	24084	Inactive	0	N/A	19
												contig00023	2025	42_2	N	N]contig00017:37503]	.	.	SVTYPE=BND;STRANDS=++:6;SECONDARY;EVENT=42;MATEID=42_1;CIPOS=-10,441;CIEND=-10,412;CIPOS95=0,134;CIEND95=-2,112;IMPRECISE;SU=6;PE=6;SR=0	GT:SU:PE:SR	./.:6:6:0																		Candidate_74	contig00009	100583	129913	29331	Inactive	0	Mycobacterium phage Myrna	25
												contig00018	32410	43_1	N	N]contig00023:2022]	.	.	SVTYPE=BND;STRANDS=++:13;EVENT=43;MATEID=43_2;CIPOS=-10,254;CIEND=-10,277;CIPOS95=-1,58;CIEND95=-2,72;IMPRECISE;SU=13;PE=13;SR=0	GT:SU:PE:SR	./.:13:13:0																		Candidate_75	contig00009	161022	176187	15166	Inactive	0.25	Pseudomonas phage phiAH14a	17
												contig00023	2022	43_2	N	N]contig00018:32410]	.	.	SVTYPE=BND;STRANDS=++:13;SECONDARY;EVENT=43;MATEID=43_1;CIPOS=-10,277;CIEND=-10,254;CIPOS95=-2,72;CIEND95=-1,58;IMPRECISE;SU=13;PE=13;SR=0	GT:SU:PE:SR	./.:13:13:0																		Candidate_76	contig00010	101587	125178	23592	Inactive	0.02	Mycobacterium phage AlanGrant	24
												contig00019	21911	44_1	N	N]contig00024:1305]	.	.	SVTYPE=BND;STRANDS=++:123;EVENT=44;MATEID=44_2;CIPOS=-6,48;CIEND=-10,139;CIPOS95=0,6;CIEND95=0,6;IMPRECISE;SU=123;PE=123;SR=0	GT:SU:PE:SR	./.:123:123:0																		Candidate_77	contig00011	1326	16265	14940	Inactive	0.03	Erwinia phage EtG	16
												contig00024	1305	44_2	N	N]contig00019:21911]	.	.	SVTYPE=BND;STRANDS=++:123;SECONDARY;EVENT=44;MATEID=44_1;CIPOS=-10,139;CIEND=-6,48;CIPOS95=0,6;CIEND95=0,6;IMPRECISE;SU=123;PE=123;SR=0	GT:SU:PE:SR	./.:123:123:0																		Candidate_78	contig00011	11855	29942	18088	Inactive	0.08	Erwinia phage EtG	16
												contig00020	10	45_1	N	[contig00024:10[N	.	.	SVTYPE=BND;STRANDS=--:65;EVENT=45;MATEID=45_2;CIPOS=-9,0;CIEND=-9,0;CIPOS95=-9,0;CIEND95=-9,0;IMPRECISE;SU=65;PE=65;SR=0	GT:SU:PE:SR	./.:65:65:0																		Candidate_79	contig00011	24925	45722	20798	Inactive	0	Rhizobium phage vB_RleS_L338C	15
												contig00024	10	45_2	N	[contig00020:10[N	.	.	SVTYPE=BND;STRANDS=--:65;SECONDARY;EVENT=45;MATEID=45_1;CIPOS=-9,0;CIEND=-9,0;CIPOS95=-9,0;CIEND95=-9,0;IMPRECISE;SU=65;PE=65;SR=0	GT:SU:PE:SR	./.:65:65:0																		Candidate_80	contig00011	30048	60550	30503	Inactive	0	Moraxella phage Mcat19	28
												contig00021	5834	46_1	N	N[contig00024:10[	.	.	SVTYPE=BND;STRANDS=+-:201;EVENT=46;MATEID=46_2;CIPOS=-2,33;CIEND=-4,0;CIPOS95=0,4;CIEND95=0,1;IMPRECISE;SU=201;PE=201;SR=0	GT:SU:PE:SR	./.:201:201:0																		Candidate_81	contig00011	85190	107073	21884	Inactive	0.01	Serratia phage Eta	15
												contig00024	10	46_2	N	]contig00021:5834]N	.	.	SVTYPE=BND;STRANDS=-+:201;SECONDARY;EVENT=46;MATEID=46_1;CIPOS=-4,0;CIEND=-2,33;CIPOS95=0,1;CIEND95=0,4;IMPRECISE;SU=201;PE=201;SR=0	GT:SU:PE:SR	./.:201:201:0																		Candidate_82	contig00012	7421	42719	35299	Inactive	0.02	Escherichia phage D6	33
												contig00022	10	47_1	N	[contig00024:10[N	.	.	SVTYPE=BND;STRANDS=--:65;EVENT=47;MATEID=47_2;CIPOS=-9,0;CIEND=-9,0;CIPOS95=-9,0;CIEND95=-9,0;IMPRECISE;SU=65;PE=65;SR=0	GT:SU:PE:SR	./.:65:65:0																		Candidate_83	contig00012	31678	57706	26029	Inactive	0.01	Escherichia phage D6	21
												contig00024	10	47_2	N	[contig00022:10[N	.	.	SVTYPE=BND;STRANDS=--:65;SECONDARY;EVENT=47;MATEID=47_1;CIPOS=-9,0;CIEND=-9,0;CIPOS95=-9,0;CIEND95=-9,0;IMPRECISE;SU=65;PE=65;SR=0	GT:SU:PE:SR	./.:65:65:0																		Candidate_84	contig00012	70390	104233	33844	Inactive	0	Enterobacteria phage RB68	28
																																							Candidate_85	contig00013	24051	38625	14575	Inactive	0.02	Mycobacterium phage Myrna	16
																																							Candidate_86	contig00013	27052	67431	40380	Inactive	0.02	Mycobacterium phage Myrna	43
																																							Candidate_87	contig00013	41105	89293	48189	Inactive	0.01	N/A	45
																																							Candidate_88	contig00013	75938	94981	19044	Inactive	0.01	N/A	17
																																							Candidate_89	contig00014	2511	14909	12399	Inactive	0	Gordonia phage Bantam	12
																																							Candidate_90	contig00014	8248	34168	25921	Inactive	0.01	Caulobacter phage CcrColossus	19
																																							Candidate_91	contig00015	2877	21591	18715	Inactive	0.01	N/A	19
																																							Candidate_92	contig00016	129	22119	21991	Inactive	0.02	N/A	23
																																							Candidate_93	contig00016	23930	39669	15740	Inactive	0.02	Stx2-converting phage 1717	14
																																							Candidate_94	contig00017	3639	14829	11191	Ambiguous	0.59	Salmonella phage SEN22	12
																																							Candidate_95	contig00017	12904	23883	10980	Inactive	0	N/A	5
																																							Candidate_96	contig00017	19961	36737	16777	Inactive	0.15	N/A	18
																																							Candidate_97	contig00019	950	21814	20865	Active	0.99	Pseudomonas phage phiPSA1	21
Vibrio nigripulchritudo SCSIO 43132 (chromosome1)	prophage_candidate	contig	attL_start	attL_end	attR_start	attR_end	prophage_size	SR_evidence_attB	SR_evidence_attP	DRP_evidence_attB	DRP_evidence_attP	#CHROM	POS	ID	REF	ALT	QUAL	FILTER	INFO	FORMAT	sample	REGION	REGION_LENGTH	COMPLETENESS(score)	SPECIFIC_KEYWORD	REGION_POSITION	TRNA_NUM	TOTAL_PROTEIN_NUM	PHAGE_HIT_PROTEIN_NUM	HYPOTHETICAL_PROTEIN_NUM	PHAGE+HYPO_PROTEIN_PERCENTAGE	BACTERIAL_PROTEIN_NUM	ATT_SITE_SHOWUP	PHAGE_SPECIES_NUM	MOST_COMMON_PHAGE_NAME(hit_genes_count)	FIRST_MOST_COMMON_PHAGE_NUM	FIRST_MOST_COMMON_PHAGE_PERCENTAGE	GC_PERCENTAGE	Candidate ID	Sequence ID	Start	End	Length	Category	Score	Closest phage	Gene number
	candidate_1	contig00008	256252	256275	270717	270740	14465	0	1	0	1	contig00001	9	1	N	<DUP>	.	.	SVTYPE=DUP;STRANDS=-+:772;SVLEN=438;END=447;CIPOS=-9,0;CIEND=-2,22;CIPOS95=-9,0;CIEND95=0,3;IMPRECISE;SU=772;PE=772;SR=0	GT:SU:PE:SR	./.:772:772:0	---------------------------------------------------------------------------------------------------------------------------------------------------------------------------------------------------------------------------------------------------------------------------------------------------------------------------------------------------------------------------------------------------------------…																	Candidate_1	contig00001	12649	29207	16559	Inactive	0.04	N/A	9
												contig00001	87	2	N	<DUP>	.	.	SVTYPE=DUP;STRANDS=-+:8;SVLEN=265;END=352;CIPOS=-4,2;CIEND=-1,6;CIPOS95=-1,2;CIEND95=-1,3;IMPRECISE;SU=8;PE=0;SR=8	GT:SU:PE:SR	./.:8:0:8	1	6.6Kb	incomplete(10)	NA	contig00001,len=1271720,cov=47.2,corr=0,origname=NODE_1_length_1271720_cov_47.195142_pilon,sw=shovill-spades/1.1.0,date=20210414:1099466-1106083	0	6	6	0	1	0	no	4	PHAGE_Klebsi_ST13_OXA48phi12.1_NC_049453(4),PHAGE_Klebsi_ST147_VIM1phi7.1_NC_049451(4),PHAGE_Leptos_LE3_NC_048678(1),PHAGE_Caulob_CcrBL9_NC_048047(1),PHAGE_Synech_S_CBS1_NC_016164(1),PHAGE_Mycoba_HINdeR_NC_021308(1),PHAGE_Mycoba_Timshel_NC_041983(1),PHAGE_Vibrio_KVP40_NC_005083(1),PHAGE_Mycoba_Rockstar_NC_042036(1),PHAGE_Mycoba_Phantastic_NC_024148(1),PHAGE_Synech_S_CBS3_NC_015465(1),PHAGE_Cyanop…	3	0.6666	0.4621	Candidate_2	contig00001	96883	118203	21321	Inactive	0	N/A	13
												contig00001	106	3	N	<DUP>	.	.	SVTYPE=DUP;STRANDS=-+:4;SVLEN=268;END=374;CIPOS=-9,0;CIEND=0,0;CIPOS95=-9,0;CIEND95=0,0;IMPRECISE;SU=4;PE=0;SR=4	GT:SU:PE:SR	./.:4:0:4	2	9.8Kb	incomplete(10)	NA	contig00007,len=356668,cov=45.9,corr=0,origname=NODE_7_length_356668_cov_45.882364_pilon,sw=shovill-spades/1.1.0,date=20210414:335089-344898	0	7	6	1	1	0	no	6	PHAGE_Bacill_BM5_NC_029069(2),PHAGE_Plankt_PaV_LD_NC_016564(2),PHAGE_Bacill_SPbeta_NC_001884(1),PHAGE_Bacill_G_NC_023719(1),PHAGE_Escher_HP3_NC_041920(1),PHAGE_Clostr_CPS2_NC_048707(1),PHAGE_Escher_vB_EcoM_PhAPEC2_NC_024794(1),PHAGE_Clostr_phiCP7R_NC_017980(1),PHAGE_Pseudo_AF_NC_019923(1),PHAGE_Delfti_RG_2014_NC_027348(1),PHAGE_Escher_ST0_NC_041990(1),PHAGE_Shigel_SHSML_52_1_NC_031090(1),PHAGE_Cl…	1	0.2857	0.466	Candidate_3	contig00001	134002	152946	18945	Inactive	0.02	N/A	18
												contig00006	195997	4	N	<DEL>	.	.	SVTYPE=DEL;STRANDS=+-:6;SVLEN=-27;END=196024;CIPOS=-4,7;CIEND=-6,5;CIPOS95=0,0;CIEND95=0,0;SU=6;PE=0;SR=6	GT:SU:PE:SR	./.:6:0:6																		Candidate_4	contig00001	157310	170548	13239	Inactive	0.01	N/A	11
												contig00006	230147	5	N	<INV>	.	.	SVTYPE=INV;STRANDS=++:16,--:18;SVLEN=3547;END=233694;CIPOS=-10,9;CIEND=-4,3;CIPOS95=0,0;CIEND95=0,0;SU=34;PE=22;SR=12	GT:SU:PE:SR	./.:34:22:12																		Candidate_5	contig00001	200267	219110	18844	Inactive	0.12	Pseudomonas phage YMC11/11/R1836	18
												contig00006	329424	6	N	<DEL>	.	.	SVTYPE=DEL;STRANDS=+-:5;SVLEN=-25;END=329449;CIPOS=-10,9;CIEND=-8,6;CIPOS95=0,0;CIEND95=-1,0;IMPRECISE;SU=5;PE=0;SR=5	GT:SU:PE:SR	./.:5:0:5																		Candidate_6	contig00001	218873	242462	23590	Inactive	0.03	Mycobacterium phage Nigel	20
												contig00011	144	7_1	N	N]contig00011:107142]	.	.	SVTYPE=BND;STRANDS=++:5;EVENT=7;MATEID=7_2;CIPOS=-10,492;CIEND=-10,460;CIPOS95=-1,156;CIEND95=-2,130;IMPRECISE;SU=5;PE=5;SR=0	GT:SU:PE:SR	./.:5:5:0																		Candidate_7	contig00001	234763	275776	41014	Inactive	0.02	Vibrio phage henriette 12B8	32
												contig00011	107142	7_2	N	N]contig00011:144]	.	.	SVTYPE=BND;STRANDS=++:5;SECONDARY;EVENT=7;MATEID=7_1;CIPOS=-10,460;CIEND=-10,492;CIPOS95=-2,130;CIEND95=-1,156;IMPRECISE;SU=5;PE=5;SR=0	GT:SU:PE:SR	./.:5:5:0																		Candidate_8	contig00001	332608	348261	15654	Inactive	0.04	Enterobacteria phage SfV	12
												contig00017	895	8	N	<DEL>	.	.	SVTYPE=DEL;STRANDS=+-:6;SVLEN=-29;END=924;CIPOS=-6,5;CIEND=-10,8;CIPOS95=0,0;CIEND95=-1,0;IMPRECISE;SU=6;PE=0;SR=6	GT:SU:PE:SR	./.:6:0:6																		Candidate_9	contig00001	410332	426786	16455	Inactive	0	Pseudoalteromonas phage H103	14
												contig00019	720	9	N	<DEL>	.	.	SVTYPE=DEL;STRANDS=+-:18;SVLEN=-113;END=833;CIPOS=-2,1;CIEND=-2,1;CIPOS95=0,0;CIEND95=0,0;SU=18;PE=0;SR=18	GT:SU:PE:SR	./.:18:0:18																		Candidate_10	contig00001	448663	478566	29904	Inactive	0.06	Streptococcus phage phiZJ20091101-4	25
												contig00019	720	10	N	<DEL>	.	.	SVTYPE=DEL;STRANDS=+-:54;SVLEN=-297;END=1017;CIPOS=0,0;CIEND=0,0;CIPOS95=0,0;CIEND95=0,0;SU=54;PE=0;SR=54	GT:SU:PE:SR	./.:54:0:54																		Candidate_11	contig00001	536048	566512	30465	Inactive	0.01	N/A	32
												contig00001	10	11_1	N	]contig00002:1039741]N	.	.	SVTYPE=BND;STRANDS=-+:104;EVENT=11;MATEID=11_2;CIPOS=-9,0;CIEND=-10,204;CIPOS95=-9,0;CIEND95=0,7;IMPRECISE;SU=104;PE=104;SR=0	GT:SU:PE:SR	./.:104:104:0																		Candidate_12	contig00001	612759	643359	30601	Inactive	0.01	Moraxella phage Mcat3	25
												contig00002	1039741	11_2	N	N[contig00001:10[	.	.	SVTYPE=BND;STRANDS=+-:104;SECONDARY;EVENT=11;MATEID=11_1;CIPOS=-10,204;CIEND=-9,0;CIPOS95=0,7;CIEND95=-9,0;IMPRECISE;SU=104;PE=104;SR=0	GT:SU:PE:SR	./.:104:104:0																		Candidate_13	contig00001	681808	713309	31502	Inactive	0.04	Streptomyces phage Danzina	26
												contig00001	1271719	12_1	N	N]contig00006:431]	.	.	SVTYPE=BND;STRANDS=++:123;EVENT=12;MATEID=12_2;CIPOS=-10,202;CIEND=-10,286;CIPOS95=0,7;CIEND95=0,6;IMPRECISE;SU=123;PE=123;SR=0	GT:SU:PE:SR	./.:123:123:0																		Candidate_14	contig00001	724623	755835	31213	Inactive	0.01	N/A	28
												contig00006	431	12_2	N	N]contig00001:1271719]	.	.	SVTYPE=BND;STRANDS=++:123;SECONDARY;EVENT=12;MATEID=12_1;CIPOS=-10,286;CIEND=-10,202;CIPOS95=0,6;CIEND95=0,7;IMPRECISE;SU=123;PE=123;SR=0	GT:SU:PE:SR	./.:123:123:0																		Candidate_15	contig00001	769068	788335	19268	Inactive	0	Bacillus phage proCM3	14
												contig00001	1271343	13_1	N	[contig00007:10[N	.	.	SVTYPE=BND;STRANDS=--:75;EVENT=13;MATEID=13_2;CIPOS=-338,9;CIEND=-9,0;CIPOS95=-14,0;CIEND95=-9,0;IMPRECISE;SU=75;PE=75;SR=0	GT:SU:PE:SR	./.:75:75:0																		Candidate_16	contig00001	818343	861011	42669	Inactive	0.06	Serratia phage 2050HW	42
												contig00007	10	13_2	N	[contig00001:1271343[N	.	.	SVTYPE=BND;STRANDS=--:75;SECONDARY;EVENT=13;MATEID=13_1;CIPOS=-9,0;CIEND=-338,9;CIPOS95=-9,0;CIEND95=-14,0;IMPRECISE;SU=75;PE=75;SR=0	GT:SU:PE:SR	./.:75:75:0																		Candidate_17	contig00001	840987	869273	28287	Inactive	0.18	Serratia phage 2050HW	30
												contig00001	1271577	14_1	N	[contig00008:125[N	.	.	SVTYPE=BND;STRANDS=--:4;EVENT=14;MATEID=14_2;CIPOS=-543,9;CIEND=-124,0;CIPOS95=-168,0;CIEND95=-124,0;IMPRECISE;SU=4;PE=4;SR=0	GT:SU:PE:SR	./.:4:4:0																		Candidate_18	contig00001	932636	959216	26581	Inactive	0.01	Aeromonas phage Riv-10	24
												contig00008	125	14_2	N	[contig00001:1271577[N	.	.	SVTYPE=BND;STRANDS=--:4;SECONDARY;EVENT=14;MATEID=14_1;CIPOS=-124,0;CIEND=-543,9;CIPOS95=-124,0;CIEND95=-168,0;IMPRECISE;SU=4;PE=4;SR=0	GT:SU:PE:SR	./.:4:4:0																		Candidate_19	contig00001	1024593	1038127	13535	Inactive	0.04	Pseudomonas phage phiAH14a	11
												contig00002	770131	15_1	N	[contig00003:10[N	.	.	SVTYPE=BND;STRANDS=--:87;EVENT=15;MATEID=15_2;CIPOS=-196,9;CIEND=-9,0;CIPOS95=-10,1;CIEND95=-9,0;IMPRECISE;SU=87;PE=87;SR=0	GT:SU:PE:SR	./.:87:87:0																		Candidate_20	contig00001	1024970	1037399	12430	Inactive	0.04	Pseudomonas phage phiAH14a	11
												contig00003	10	15_2	N	[contig00002:770131[N	.	.	SVTYPE=BND;STRANDS=--:87;SECONDARY;EVENT=15;MATEID=15_1;CIPOS=-9,0;CIEND=-196,9;CIPOS95=-9,0;CIEND95=-10,1;IMPRECISE;SU=87;PE=87;SR=0	GT:SU:PE:SR	./.:87:87:0																		Candidate_21	contig00001	1043493	1065330	21838	Inactive	0.03	N/A	13
												contig00002	10	16_1	N	]contig00006:424447]N	.	.	SVTYPE=BND;STRANDS=-+:53;EVENT=16;MATEID=16_2;CIPOS=-9,0;CIEND=-10,157;CIPOS95=-9,0;CIEND95=0,15;IMPRECISE;SU=53;PE=53;SR=0	GT:SU:PE:SR	./.:53:53:0																		Candidate_22	contig00001	1149802	1174823	25022	Inactive	0.03	Bacillus phage Mater	22
												contig00006	424447	16_2	N	N[contig00002:10[	.	.	SVTYPE=BND;STRANDS=+-:53;SECONDARY;EVENT=16;MATEID=16_1;CIPOS=-10,157;CIEND=-9,0;CIPOS95=0,15;CIEND95=-9,0;IMPRECISE;SU=53;PE=53;SR=0	GT:SU:PE:SR	./.:53:53:0																		Candidate_23	contig00001	1201524	1225980	24457	Inactive	0.04	Moraxella phage Mcat6	24
												contig00002	771503	17_1	N	N[contig00015:10[	.	.	SVTYPE=BND;STRANDS=+-:87;EVENT=17;MATEID=17_2;CIPOS=-10,203;CIEND=-9,0;CIPOS95=-1,7;CIEND95=-9,0;IMPRECISE;SU=87;PE=87;SR=0	GT:SU:PE:SR	./.:87:87:0																		Candidate_24	contig00001	1232336	1250581	18246	Inactive	0.2	Prochlorococcus phage P-SSM3	16
												contig00015	10	17_2	N	]contig00002:771503]N	.	.	SVTYPE=BND;STRANDS=-+:87;SECONDARY;EVENT=17;MATEID=17_1;CIPOS=-9,0;CIEND=-10,203;CIPOS95=-9,0;CIEND95=-1,7;IMPRECISE;SU=87;PE=87;SR=0	GT:SU:PE:SR	./.:87:87:0																		Candidate_25	contig00002	19270	41512	22243	Inactive	0.07	Vibrio phage PV94	14
												contig00003	918535	18_1	N	N[contig00020:10[	.	.	SVTYPE=BND;STRANDS=+-:90;EVENT=18;MATEID=18_2;CIPOS=-4,67;CIEND=-9,0;CIPOS95=0,9;CIEND95=-9,0;IMPRECISE;SU=90;PE=90;SR=0	GT:SU:PE:SR	./.:90:90:0																		Candidate_26	contig00002	35395	72599	37205	Inactive	0.06	Temperate phage phiNIH1.1	37
												contig00020	10	18_2	N	]contig00003:918535]N	.	.	SVTYPE=BND;STRANDS=-+:90;SECONDARY;EVENT=18;MATEID=18_1;CIPOS=-9,0;CIEND=-4,67;CIPOS95=-9,0;CIEND95=0,9;IMPRECISE;SU=90;PE=90;SR=0	GT:SU:PE:SR	./.:90:90:0																		Candidate_27	contig00002	99397	121413	22017	Inactive	0.01	Klebsiella phage 5 LV-2017	20
												contig00004	10	19_1	N	]contig00020:1100]N	.	.	SVTYPE=BND;STRANDS=-+:102;EVENT=19;MATEID=19_2;CIPOS=-9,0;CIEND=-5,62;CIPOS95=-9,0;CIEND95=0,8;IMPRECISE;SU=102;PE=102;SR=0	GT:SU:PE:SR	./.:102:102:0																		Candidate_28	contig00002	135173	164587	29415	Inactive	0.04	N/A	28
												contig00020	1100	19_2	N	N[contig00004:10[	.	.	SVTYPE=BND;STRANDS=+-:102;SECONDARY;EVENT=19;MATEID=19_1;CIPOS=-5,62;CIEND=-9,0;CIPOS95=0,8;CIEND95=-9,0;IMPRECISE;SU=102;PE=102;SR=0	GT:SU:PE:SR	./.:102:102:0																		Candidate_29	contig00002	247201	283462	36262	Inactive	0	Pseudomonas phage YMC11/11/R1836	28
												contig00004	653877	20_1	N	N[contig00020:10[	.	.	SVTYPE=BND;STRANDS=+-:104;EVENT=20;MATEID=20_2;CIPOS=-10,257;CIEND=-8,0;CIPOS95=0,7;CIEND95=0,1;IMPRECISE;SU=104;PE=104;SR=0	GT:SU:PE:SR	./.:104:104:0																		Candidate_30	contig00002	269837	317587	47751	Inactive	0.01	Escherichia phage APCEc01	37
												contig00020	10	20_2	N	]contig00004:653877]N	.	.	SVTYPE=BND;STRANDS=-+:104;SECONDARY;EVENT=20;MATEID=20_1;CIPOS=-8,0;CIEND=-10,257;CIPOS95=0,1;CIEND95=0,7;IMPRECISE;SU=104;PE=104;SR=0	GT:SU:PE:SR	./.:104:104:0																		Candidate_31	contig00002	289885	309335	19451	Inactive	0.03	Escherichia phage APCEc01	13
												contig00005	10	21_1	N	]contig00020:1100]N	.	.	SVTYPE=BND;STRANDS=-+:75;EVENT=21;MATEID=21_2;CIPOS=-8,0;CIEND=-3,96;CIPOS95=0,1;CIEND95=0,15;IMPRECISE;SU=75;PE=75;SR=0	GT:SU:PE:SR	./.:75:75:0																		Candidate_32	contig00002	309167	327480	18314	Inactive	0.02	N/A	13
												contig00020	1100	21_2	N	N[contig00005:10[	.	.	SVTYPE=BND;STRANDS=+-:75;SECONDARY;EVENT=21;MATEID=21_1;CIPOS=-3,96;CIEND=-8,0;CIPOS95=0,15;CIEND95=0,1;IMPRECISE;SU=75;PE=75;SR=0	GT:SU:PE:SR	./.:75:75:0																		Candidate_33	contig00002	345920	360479	14560	Inactive	0	N/A	9
												contig00005	578967	22_1	N	N]contig00020:1100]	.	.	SVTYPE=BND;STRANDS=++:84;EVENT=22;MATEID=22_2;CIPOS=-10,310;CIEND=-2,84;CIPOS95=0,16;CIEND95=0,13;IMPRECISE;SU=84;PE=84;SR=0	GT:SU:PE:SR	./.:84:84:0																		Candidate_34	contig00002	482712	516881	34170	Inactive	0.02	Pectobacterium phage ZF40	27
												contig00020	1100	22_2	N	N]contig00005:578967]	.	.	SVTYPE=BND;STRANDS=++:84;SECONDARY;EVENT=22;MATEID=22_1;CIPOS=-2,84;CIEND=-10,310;CIPOS95=0,13;CIEND95=0,16;IMPRECISE;SU=84;PE=84;SR=0	GT:SU:PE:SR	./.:84:84:0																		Candidate_35	contig00002	590192	623433	33242	Inactive	0.02	Moraxella phage Mcat6	31
												contig00006	431	23_1	N	N[contig00008:10[	.	.	SVTYPE=BND;STRANDS=+-:16;EVENT=23;MATEID=23_2;CIPOS=-10,478;CIEND=-9,0;CIPOS95=-1,76;CIEND95=-9,0;IMPRECISE;SU=16;PE=16;SR=0	GT:SU:PE:SR	./.:16:16:0																		Candidate_36	contig00002	656861	673249	16389	Inactive	0.01	Escherichia phage 121Q	9
												contig00008	10	23_2	N	]contig00006:431]N	.	.	SVTYPE=BND;STRANDS=-+:16;SECONDARY;EVENT=23;MATEID=23_1;CIPOS=-9,0;CIEND=-10,478;CIPOS95=-9,0;CIEND95=-1,76;IMPRECISE;SU=16;PE=16;SR=0	GT:SU:PE:SR	./.:16:16:0																		Candidate_37	contig00002	676355	717401	41047	Inactive	0	Pseudomonas phage YMC11/11/R1836	31
												contig00006	428	24_1	N	N]contig00009:138851]	.	.	SVTYPE=BND;STRANDS=++:62;EVENT=24;MATEID=24_2;CIPOS=-10,299;CIEND=-5,91;CIPOS95=-1,12;CIEND95=0,13;IMPRECISE;SU=62;PE=62;SR=0	GT:SU:PE:SR	./.:62:62:0																		Candidate_38	contig00002	737381	773847	36467	Inactive	0.03	Clostridium phage CDKM15	33
												contig00009	138851	24_2	N	N]contig00006:428]	.	.	SVTYPE=BND;STRANDS=++:62;SECONDARY;EVENT=24;MATEID=24_1;CIPOS=-5,91;CIEND=-10,299;CIPOS95=0,13;CIEND95=-1,12;IMPRECISE;SU=62;PE=62;SR=0	GT:SU:PE:SR	./.:62:62:0																		Candidate_39	contig00002	782841	806508	23668	Inactive	0.01	N/A	24
												contig00006	304	25_1	N	N[contig00011:106957[	.	.	SVTYPE=BND;STRANDS=+-:11;EVENT=25;MATEID=25_2;CIPOS=-10,330;CIEND=-540,9;CIPOS95=-2,94;CIEND95=-110,1;IMPRECISE;SU=11;PE=11;SR=0	GT:SU:PE:SR	./.:11:11:0																		Candidate_40	contig00002	846123	877081	30959	Inactive	0.06	Vibrio phage vB_VorS-PVo5	35
												contig00011	106957	25_2	N	]contig00006:304]N	.	.	SVTYPE=BND;STRANDS=-+:11;SECONDARY;EVENT=25;MATEID=25_1;CIPOS=-540,9;CIEND=-10,330;CIPOS95=-110,1;CIEND95=-2,94;IMPRECISE;SU=11;PE=11;SR=0	GT:SU:PE:SR	./.:11:11:0																		Candidate_41	contig00002	872267	912804	40538	Inactive	0.08	Pseudomonas phage YMC11/11/R1836	42
												contig00006	10	26_1	N	]contig00017:1703]N	.	.	SVTYPE=BND;STRANDS=-+:667;EVENT=26;MATEID=26_2;CIPOS=0,0;CIEND=-2,9;CIPOS95=0,1;CIEND95=0,1;IMPRECISE;SU=667;PE=667;SR=0	GT:SU:PE:SR	./.:667:667:0																		Candidate_42	contig00002	912840	935238	22399	Inactive	0.04	Staphylococcus phage phi575	20
												contig00017	1703	26_2	N	N[contig00006:10[	.	.	SVTYPE=BND;STRANDS=+-:667;SECONDARY;EVENT=26;MATEID=26_1;CIPOS=-2,9;CIEND=0,0;CIPOS95=0,1;CIEND95=0,1;IMPRECISE;SU=667;PE=667;SR=0	GT:SU:PE:SR	./.:667:667:0																		Candidate_43	contig00002	1010497	1033808	23312	Inactive	0.01	Edwardsiella phage PEi20	20
												contig00007	356420	27_1	N	]contig00008:278324]N	.	.	SVTYPE=BND;STRANDS=-+:51;EVENT=27;MATEID=27_2;CIPOS=-146,7;CIEND=-10,72;CIPOS95=-37,1;CIEND95=-1,9;IMPRECISE;SU=51;PE=51;SR=0	GT:SU:PE:SR	./.:51:51:0																		Candidate_44	contig00003	56471	98930	42460	Inactive	0.01	Serratia phage X20	32
												contig00008	278324	27_2	N	N[contig00007:356420[	.	.	SVTYPE=BND;STRANDS=+-:51;SECONDARY;EVENT=27;MATEID=27_1;CIPOS=-10,72;CIEND=-146,7;CIPOS95=-1,9;CIEND95=-37,1;IMPRECISE;SU=51;PE=51;SR=0	GT:SU:PE:SR	./.:51:51:0																		Candidate_45	contig00003	116121	127309	11189	Inactive	0.03	N/A	5
												contig00007	356220	28_1	N	[contig00009:10[N	.	.	SVTYPE=BND;STRANDS=--:41;EVENT=28;MATEID=28_2;CIPOS=-286,9;CIEND=-9,0;CIPOS95=-19,3;CIEND95=-9,0;IMPRECISE;SU=41;PE=41;SR=0	GT:SU:PE:SR	./.:41:41:0																		Candidate_46	contig00003	111410	138139	26730	Inactive	0.14	N/A	22
												contig00009	10	28_2	N	[contig00007:356220[N	.	.	SVTYPE=BND;STRANDS=--:41;SECONDARY;EVENT=28;MATEID=28_1;CIPOS=-9,0;CIEND=-286,9;CIPOS95=-9,0;CIEND95=-19,3;IMPRECISE;SU=41;PE=41;SR=0	GT:SU:PE:SR	./.:41:41:0																		Candidate_47	contig00003	124339	149385	25047	Inactive	0.09	Aureococcus anophagefferens virus	20
												contig00007	356425	29_1	N	]contig00010:115571]N	.	.	SVTYPE=BND;STRANDS=-+:37;EVENT=29;MATEID=29_2;CIPOS=-489,9;CIEND=-10,131;CIPOS95=-45,2;CIEND95=-2,20;IMPRECISE;SU=37;PE=37;SR=0	GT:SU:PE:SR	./.:37:37:0																		Candidate_48	contig00003	140623	160914	20292	Inactive	0.01	Aureococcus anophagefferens virus	13
												contig00010	115571	29_2	N	N[contig00007:356425[	.	.	SVTYPE=BND;STRANDS=+-:37;SECONDARY;EVENT=29;MATEID=29_1;CIPOS=-10,131;CIEND=-489,9;CIPOS95=-2,20;CIEND95=-45,2;IMPRECISE;SU=37;PE=37;SR=0	GT:SU:PE:SR	./.:37:37:0																		Candidate_49	contig00003	329227	349672	20446	Inactive	0.04	N/A	17
												contig00007	356422	30_1	N	[contig00011:10[N	.	.	SVTYPE=BND;STRANDS=--:89;EVENT=30;MATEID=30_2;CIPOS=-118,3;CIEND=-9,0;CIPOS95=-28,1;CIEND95=-9,0;IMPRECISE;SU=89;PE=89;SR=0	GT:SU:PE:SR	./.:89:89:0																		Candidate_50	contig00003	355995	398980	42986	Inactive	0.02	Pectobacterium phage ZF40	39
												contig00011	10	30_2	N	[contig00007:356422[N	.	.	SVTYPE=BND;STRANDS=--:89;SECONDARY;EVENT=30;MATEID=30_1;CIPOS=-9,0;CIEND=-118,3;CIPOS95=-9,0;CIEND95=-28,1;IMPRECISE;SU=89;PE=89;SR=0	GT:SU:PE:SR	./.:89:89:0																		Candidate_51	contig00003	403007	414817	11811	Inactive	0.15	N/A	11
												contig00007	356421	31_1	N	]contig00011:107182]N	.	.	SVTYPE=BND;STRANDS=-+:75;EVENT=31;MATEID=31_2;CIPOS=-483,9;CIEND=-10,100;CIPOS95=-27,1;CIEND95=-3,18;IMPRECISE;SU=75;PE=75;SR=0	GT:SU:PE:SR	./.:75:75:0																		Candidate_52	contig00003	417811	431593	13783	Inactive	0.06	Salmonella phage vB_SalM_PM10	12
												contig00011	107182	31_2	N	N[contig00007:356421[	.	.	SVTYPE=BND;STRANDS=+-:75;SECONDARY;EVENT=31;MATEID=31_1;CIPOS=-10,100;CIEND=-483,9;CIPOS95=-3,18;CIEND95=-27,1;IMPRECISE;SU=75;PE=75;SR=0	GT:SU:PE:SR	./.:75:75:0																		Candidate_53	contig00003	495656	518590	22935	Inactive	0.03	Vibrio phage nt-1	21
												contig00007	356667	32_1	N	N]contig00018:1454]	.	.	SVTYPE=BND;STRANDS=++:375;EVENT=32;MATEID=32_2;CIPOS=-10,229;CIEND=-2,16;CIPOS95=0,4;CIEND95=0,1;IMPRECISE;SU=375;PE=375;SR=0	GT:SU:PE:SR	./.:375:375:0																		Candidate_54	contig00003	516582	537882	21301	Inactive	0.01	Shigella phage SHBML-50-1	17
												contig00018	1454	32_2	N	N]contig00007:356667]	.	.	SVTYPE=BND;STRANDS=++:375;SECONDARY;EVENT=32;MATEID=32_1;CIPOS=-2,16;CIEND=-10,229;CIPOS95=0,1;CIEND95=0,4;IMPRECISE;SU=375;PE=375;SR=0	GT:SU:PE:SR	./.:375:375:0																		Candidate_55	contig00003	557485	582949	25465	Inactive	0	Serratia phage BF	22
												contig00008	278113	33_1	N	N]contig00011:157]	.	.	SVTYPE=BND;STRANDS=++:5;EVENT=33;MATEID=33_2;CIPOS=-10,434;CIEND=-10,563;CIPOS95=-2,106;CIEND95=-1,154;IMPRECISE;SU=5;PE=5;SR=0	GT:SU:PE:SR	./.:5:5:0																		Candidate_56	contig00003	618067	659905	41839	Inactive	0.01	Aeromonas phage phiAS5	37
												contig00011	157	33_2	N	N]contig00008:278113]	.	.	SVTYPE=BND;STRANDS=++:5;SECONDARY;EVENT=33;MATEID=33_1;CIPOS=-10,563;CIEND=-10,434;CIPOS95=-1,154;CIEND95=-2,106;IMPRECISE;SU=5;PE=5;SR=0	GT:SU:PE:SR	./.:5:5:0																		Candidate_57	contig00003	715874	737636	21763	Inactive	0.02	N/A	22
												contig00008	278182	34_1	N	[contig00011:79[N	.	.	SVTYPE=BND;STRANDS=--:10;EVENT=34;MATEID=34_2;CIPOS=-561,9;CIEND=-78,0;CIPOS95=-122,0;CIEND95=-78,0;IMPRECISE;SU=10;PE=10;SR=0	GT:SU:PE:SR	./.:10:10:0																		Candidate_58	contig00003	774645	817702	43058	Inactive	0.04	Planktothrix phage PaV-LD	43
												contig00011	79	34_2	N	[contig00008:278182[N	.	.	SVTYPE=BND;STRANDS=--:10;SECONDARY;EVENT=34;MATEID=34_1;CIPOS=-78,0;CIEND=-561,9;CIPOS95=-78,0;CIEND95=-122,0;IMPRECISE;SU=10;PE=10;SR=0	GT:SU:PE:SR	./.:10:10:0																		Candidate_59	contig00003	837814	851566	13753	Inactive	0.01	N/A	10
												contig00008	278108	35_1	N	N[contig00011:106957[	.	.	SVTYPE=BND;STRANDS=+-:20;EVENT=35;MATEID=35_2;CIPOS=-10,193;CIEND=-525,9;CIPOS95=-2,40;CIEND95=-85,1;IMPRECISE;SU=20;PE=20;SR=0	GT:SU:PE:SR	./.:20:20:0																		Candidate_60	contig00004	333	11995	11663	Inactive	0.33	Cellulophaga phage phi17:2_18	13
												contig00011	106957	35_2	N	]contig00008:278108]N	.	.	SVTYPE=BND;STRANDS=-+:20;SECONDARY;EVENT=35;MATEID=35_1;CIPOS=-525,9;CIEND=-10,193;CIPOS95=-85,1;CIEND95=-2,40;IMPRECISE;SU=20;PE=20;SR=0	GT:SU:PE:SR	./.:20:20:0																		Candidate_61	contig00004	1150	36932	35783	Inactive	0.09	Planktothrix phage PaV-LD	37
												contig00008	278182	36_1	N	]contig00011:107059]N	.	.	SVTYPE=BND;STRANDS=-+:7;EVENT=36;MATEID=36_2;CIPOS=-439,6;CIEND=-10,317;CIPOS95=-138,0;CIEND95=-2,81;IMPRECISE;SU=7;PE=7;SR=0	GT:SU:PE:SR	./.:7:7:0																		Candidate_62	contig00004	75393	98360	22968	Inactive	0.02	Pseudomonas phage YMC11/11/R1836	23
												contig00011	107059	36_2	N	N[contig00008:278182[	.	.	SVTYPE=BND;STRANDS=+-:7;SECONDARY;EVENT=36;MATEID=36_1;CIPOS=-10,317;CIEND=-439,6;CIPOS95=-2,81;CIEND95=-138,0;IMPRECISE;SU=7;PE=7;SR=0	GT:SU:PE:SR	./.:7:7:0																		Candidate_63	contig00004	158098	173791	15694	Inactive	0	N/A	11
												contig00008	277816	37_1	N	]contig00013:41898]N	.	.	SVTYPE=BND;STRANDS=-+:58;EVENT=37;MATEID=37_2;CIPOS=-115,9;CIEND=-10,86;CIPOS95=-24,1;CIEND95=-4,12;IMPRECISE;SU=58;PE=58;SR=0	GT:SU:PE:SR	./.:58:58:0																		Candidate_64	contig00004	205282	241848	36567	Inactive	0.01	Bacillus phage Bp8p-T	32
												contig00013	41898	37_2	N	N[contig00008:277816[	.	.	SVTYPE=BND;STRANDS=+-:58;SECONDARY;EVENT=37;MATEID=37_1;CIPOS=-10,86;CIEND=-115,9;CIPOS95=-4,12;CIEND95=-24,1;IMPRECISE;SU=58;PE=58;SR=0	GT:SU:PE:SR	./.:58:58:0																		Candidate_65	contig00004	278624	304944	26321	Inactive	0.05	N/A	21
												contig00008	278324	38_1	N	N]contig00018:1454]	.	.	SVTYPE=BND;STRANDS=++:55;EVENT=38;MATEID=38_2;CIPOS=-10,360;CIEND=-10,275;CIPOS95=0,31;CIEND95=0,22;IMPRECISE;SU=55;PE=55;SR=0	GT:SU:PE:SR	./.:55:55:0																		Candidate_66	contig00004	329186	352309	23124	Inactive	0.01	Pseudomonas phage YMC11/11/R1836	16
												contig00018	1454	38_2	N	N]contig00008:278324]	.	.	SVTYPE=BND;STRANDS=++:55;SECONDARY;EVENT=38;MATEID=38_1;CIPOS=-10,275;CIEND=-10,360;CIPOS95=0,22;CIEND95=0,31;IMPRECISE;SU=55;PE=55;SR=0	GT:SU:PE:SR	./.:55:55:0																		Candidate_67	contig00004	345281	361017	15737	Inactive	0.18	Pseudomonas phage YMC11/11/R1836	13
												contig00010	71	39_1	N	]contig00012:659]N	.	.	SVTYPE=BND;STRANDS=-+:67;EVENT=39;MATEID=39_2;CIPOS=-70,0;CIEND=-10,315;CIPOS95=-70,0;CIEND95=-3,16;IMPRECISE;SU=67;PE=67;SR=0	GT:SU:PE:SR	./.:67:67:0																		Candidate_68	contig00004	367543	396165	28623	Inactive	0.04	N/A	28
												contig00012	659	39_2	N	N[contig00010:71[	.	.	SVTYPE=BND;STRANDS=+-:67;SECONDARY;EVENT=39;MATEID=39_1;CIPOS=-10,315;CIEND=-70,0;CIPOS95=-3,16;CIEND95=-70,0;IMPRECISE;SU=67;PE=67;SR=0	GT:SU:PE:SR	./.:67:67:0																		Candidate_69	contig00004	529279	541823	12545	Inactive	0.01	Pseudomonas phage YMC11/11/R1836	8
												contig00010	115579	40_1	N	N]contig00018:1454]	.	.	SVTYPE=BND;STRANDS=++:37;EVENT=40;MATEID=40_2;CIPOS=-10,151;CIEND=-4,176;CIPOS95=-1,33;CIEND95=0,45;IMPRECISE;SU=37;PE=37;SR=0	GT:SU:PE:SR	./.:37:37:0																		Candidate_70	contig00004	529527	561974	32448	Inactive	0.04	Pseudomonas phage YMC11/11/R1836	21
												contig00018	1454	40_2	N	N]contig00010:115579]	.	.	SVTYPE=BND;STRANDS=++:37;SECONDARY;EVENT=40;MATEID=40_1;CIPOS=-4,176;CIEND=-10,151;CIPOS95=0,45;CIEND95=-1,33;IMPRECISE;SU=37;PE=37;SR=0	GT:SU:PE:SR	./.:37:37:0																		Candidate_71	contig00005	11421	40074	28654	Inactive	0.03	Roseobacter phage DSS3P8	34
												contig00011	106961	41_1	N	]contig00013:41906]N	.	.	SVTYPE=BND;STRANDS=-+:11;EVENT=41;MATEID=41_2;CIPOS=-532,9;CIEND=-10,308;CIPOS95=-114,0;CIEND95=-1,85;IMPRECISE;SU=11;PE=11;SR=0	GT:SU:PE:SR	./.:11:11:0																		Candidate_72	contig00005	25491	58875	33385	Inactive	0.02	Streptococcus phage T12	36
												contig00013	41906	41_2	N	N[contig00011:106961[	.	.	SVTYPE=BND;STRANDS=+-:11;SECONDARY;EVENT=41;MATEID=41_1;CIPOS=-10,308;CIEND=-532,9;CIPOS95=-1,85;CIEND95=-114,0;IMPRECISE;SU=11;PE=11;SR=0	GT:SU:PE:SR	./.:11:11:0																		Candidate_73	contig00005	123699	137473	13775	Inactive	0.01	Synechococcus phage ACG-2014h	9
												contig00011	240	42_1	N	N]contig00017:1703]	.	.	SVTYPE=BND;STRANDS=++:4;EVENT=42;MATEID=42_2;CIPOS=-8,547;CIEND=-10,501;CIPOS95=0,170;CIEND95=0,156;IMPRECISE;SU=4;PE=4;SR=0	GT:SU:PE:SR	./.:4:4:0																		Candidate_74	contig00005	207902	237954	30053	Inactive	0.02	Pseudomonas phage YMC11/11/R1836	27
												contig00017	1703	42_2	N	N]contig00011:240]	.	.	SVTYPE=BND;STRANDS=++:4;SECONDARY;EVENT=42;MATEID=42_1;CIPOS=-10,501;CIEND=-8,547;CIPOS95=0,156;CIEND95=0,170;IMPRECISE;SU=4;PE=4;SR=0	GT:SU:PE:SR	./.:4:4:0																		Candidate_75	contig00005	232576	254439	21864	Inactive	0.01	Cellulophaga phage phi13:1	19
												contig00011	10	43_1	N	]contig00018:1454]N	.	.	SVTYPE=BND;STRANDS=-+:60;EVENT=43;MATEID=43_2;CIPOS=-9,0;CIEND=-3,137;CIPOS95=-9,0;CIEND95=0,31;IMPRECISE;SU=60;PE=60;SR=0	GT:SU:PE:SR	./.:60:60:0																		Candidate_76	contig00005	261564	289376	27813	Inactive	0.03	N/A	22
												contig00018	1454	43_2	N	N[contig00011:10[	.	.	SVTYPE=BND;STRANDS=+-:60;SECONDARY;EVENT=43;MATEID=43_1;CIPOS=-3,137;CIEND=-9,0;CIPOS95=0,31;CIEND95=-9,0;IMPRECISE;SU=60;PE=60;SR=0	GT:SU:PE:SR	./.:60:60:0																		Candidate_77	contig00005	362588	384910	22323	Inactive	0.03	N/A	18
												contig00011	107183	44_1	N	N]contig00018:1454]	.	.	SVTYPE=BND;STRANDS=++:52;EVENT=44;MATEID=44_2;CIPOS=-10,443;CIEND=-10,340;CIPOS95=0,34;CIEND95=0,30;IMPRECISE;SU=52;PE=52;SR=0	GT:SU:PE:SR	./.:52:52:0																		Candidate_78	contig00005	375536	401309	25774	Inactive	0.02	N/A	20
												contig00018	1454	44_2	N	N]contig00011:107183]	.	.	SVTYPE=BND;STRANDS=++:52;SECONDARY;EVENT=44;MATEID=44_1;CIPOS=-10,340;CIEND=-10,443;CIPOS95=0,30;CIEND95=0,34;IMPRECISE;SU=52;PE=52;SR=0	GT:SU:PE:SR	./.:52:52:0																		Candidate_79	contig00005	375819	403754	27936	Inactive	0.01	N/A	23
												contig00012	105473	45_1	N	N[contig00014:119[	.	.	SVTYPE=BND;STRANDS=+-:8;EVENT=45;MATEID=45_2;CIPOS=-10,389;CIEND=-118,0;CIPOS95=-1,116;CIEND95=-118,0;IMPRECISE;SU=8;PE=8;SR=0	GT:SU:PE:SR	./.:8:8:0																		Candidate_80	contig00005	415434	432609	17176	Inactive	0.1	N/A	10
												contig00014	119	45_2	N	]contig00012:105473]N	.	.	SVTYPE=BND;STRANDS=-+:8;SECONDARY;EVENT=45;MATEID=45_1;CIPOS=-118,0;CIEND=-10,389;CIPOS95=-118,0;CIEND95=-1,116;IMPRECISE;SU=8;PE=8;SR=0	GT:SU:PE:SR	./.:8:8:0																		Candidate_81	contig00005	557234	578195	20962	Inactive	0.2	N/A	21
												contig00013	10	46_1	N	]contig00017:1703]N	.	.	SVTYPE=BND;STRANDS=-+:21;EVENT=46;MATEID=46_2;CIPOS=-9,0;CIEND=-4,237;CIPOS95=-9,0;CIEND95=0,63;IMPRECISE;SU=21;PE=21;SR=0	GT:SU:PE:SR	./.:21:21:0																		Candidate_82	contig00006	1162	29433	28272	Inactive	0.01	Vibrio phage phi 2	28
												contig00017	1703	46_2	N	N[contig00013:10[	.	.	SVTYPE=BND;STRANDS=+-:21;SECONDARY;EVENT=46;MATEID=46_1;CIPOS=-4,237;CIEND=-9,0;CIPOS95=0,63;CIEND95=-9,0;IMPRECISE;SU=21;PE=21;SR=0	GT:SU:PE:SR	./.:21:21:0																		Candidate_83	contig00006	63694	107007	43314	Inactive	0.04	Pseudomonas phage PaMx42	33
												contig00015	35874	47_1	N	N[contig00020:10[	.	.	SVTYPE=BND;STRANDS=+-:112;EVENT=47;MATEID=47_2;CIPOS=-4,49;CIEND=-9,0;CIPOS95=0,5;CIEND95=-9,0;IMPRECISE;SU=112;PE=112;SR=0	GT:SU:PE:SR	./.:112:112:0																		Candidate_84	contig00006	107263	126772	19510	Inactive	0.01	Moraxella phage Mcat7	12
												contig00020	10	47_2	N	]contig00015:35874]N	.	.	SVTYPE=BND;STRANDS=-+:112;SECONDARY;EVENT=47;MATEID=47_1;CIPOS=-9,0;CIEND=-4,49;CIPOS95=-9,0;CIEND95=0,5;IMPRECISE;SU=112;PE=112;SR=0	GT:SU:PE:SR	./.:112:112:0																		Candidate_85	contig00006	163653	176115	12463	Inactive	0	Moraxella phage Mcat6	6
												contig00016	14	48_1	N	]contig00017:1703]N	.	.	SVTYPE=BND;STRANDS=-+:13;EVENT=48;MATEID=48_2;CIPOS=-13,0;CIEND=-10,268;CIPOS95=-13,0;CIEND95=-2,68;IMPRECISE;SU=13;PE=13;SR=0	GT:SU:PE:SR	./.:13:13:0																		Candidate_86	contig00006	196939	216671	19733	Inactive	0.06	Synechococcus phage ACG-2014d	15
												contig00017	1703	48_2	N	N[contig00016:14[	.	.	SVTYPE=BND;STRANDS=+-:13;SECONDARY;EVENT=48;MATEID=48_1;CIPOS=-10,268;CIEND=-13,0;CIPOS95=-2,68;CIEND95=-13,0;IMPRECISE;SU=13;PE=13;SR=0	GT:SU:PE:SR	./.:13:13:0																		Candidate_87	contig00006	219485	250950	31466	Inactive	0.02	Cronobacter phage ESSI-2	29
												contig00019	719	49_1	N	N]contig00019:1070]	.	.	SVTYPE=BND;STRANDS=++:7;EVENT=49;MATEID=49_2;CIPOS=-10,296;CIEND=-10,565;CIPOS95=0,140;CIEND95=-1,136;IMPRECISE;SU=7;PE=7;SR=0	GT:SU:PE:SR	./.:7:7:0																		Candidate_88	contig00006	229644	257508	27865	Inactive	0.01	Cronobacter phage ESSI-2	25
												contig00019	1070	49_2	N	N]contig00019:719]	.	.	SVTYPE=BND;STRANDS=++:7;SECONDARY;EVENT=49;MATEID=49_1;CIPOS=-10,565;CIEND=-10,296;CIPOS95=-1,136;CIEND95=0,140;IMPRECISE;SU=7;PE=7;SR=0	GT:SU:PE:SR	./.:7:7:0																		Candidate_89	contig00006	241578	274008	32431	Inactive	0.02	Streptococcus phage phiZJ20091101-1	27
												contig00018	10	50_1	N	]contig00019:1285]N	.	.	SVTYPE=BND;STRANDS=-+:551;EVENT=50;MATEID=50_2;CIPOS=0,0;CIEND=-9,0;CIPOS95=0,1;CIEND95=-9,0;IMPRECISE;SU=551;PE=551;SR=0	GT:SU:PE:SR	./.:551:551:0																		Candidate_90	contig00006	269969	304512	34544	Inactive	0.03	Streptococcus phage phiZJ20091101-1	38
												contig00019	1285	50_2	N	N[contig00018:10[	.	.	SVTYPE=BND;STRANDS=+-:551;SECONDARY;EVENT=50;MATEID=50_1;CIPOS=-9,0;CIEND=0,0;CIPOS95=-9,0;CIEND95=0,1;IMPRECISE;SU=551;PE=551;SR=0	GT:SU:PE:SR	./.:551:551:0																		Candidate_91	contig00006	351642	367378	15737	Inactive	0.07	Pseudomonas phage 201phi2-1	16
																																							Candidate_92	contig00006	366577	377818	11242	Inactive	0.04	Mycobacterium phage Myrna	9
																																							Candidate_93	contig00006	405231	418276	13046	Inactive	0.05	Escherichia phage pro147	10
																																							Candidate_94	contig00007	1089	22232	21144	Inactive	0.18	Erwinia phage vB_EamM_Caitlin	22
																																							Candidate_95	contig00007	26909	42982	16074	Inactive	0.03	Streptococcus phage phi-SsUD.1	13
																																							Candidate_96	contig00007	62526	91475	28950	Inactive	0.01	Streptococcus phage phiZJ20091101-2	25
																																							Candidate_97	contig00007	115340	126815	11476	Inactive	0.1	N/A	11
																																							Candidate_98	contig00007	129579	146356	16778	Inactive	0.01	Klebsiella phage vB_KpnM_BIS47	12
																																							Candidate_99	contig00007	126228	162794	36567	Inactive	0.01	Klebsiella phage vB_KpnM_BIS47	31
																																							Candidate_100	contig00007	259859	293580	33722	Inactive	0.01	Escherichia phage ST0	30
																																							Candidate_101	contig00007	276765	301721	24957	Inactive	0.01	Cyanophage Syn10	21
																																							Candidate_102	contig00007	289142	326218	37077	Inactive	0.01	Vibrio phage SSP002	33
																																							Candidate_103	contig00007	320072	356132	36061	Inactive	0.01	Serratia phage X20	28
																																							Candidate_104	contig00008	10368	24353	13986	Inactive	0.01	N/A	14
																																							Candidate_105	contig00008	21598	33647	12050	Inactive	0.01	N/A	14
																																							Candidate_106	contig00008	19899	45791	25893	Inactive	0.01	N/A	30
																																							Candidate_107	contig00008	24784	59671	34888	Inactive	0.01	Cronobacter phage ENT39118	32
																																							Candidate_108	contig00008	142292	157751	15460	Inactive	0	Lactobacillus prophage Lj771	8
																																							Candidate_109	contig00008	186664	207358	20695	Inactive	0.01	Pelagibacter phage HTVC008M	14
																																							Candidate_110	contig00008	191820	237128	45309	Inactive	0.03	Staphylococcus phage SA1	35
																																							Candidate_111	contig00008	232062	257106	25045	Inactive	0.19	Salmonella phage SJ46	21
																																							Candidate_112	contig00008	253420	277077	23658	Ambiguous	0.77	Pseudoalteromonas phage C5a	34
																																							Candidate_113	contig00009	1128	20035	18908	Inactive	0.03	N/A	16
																																							Candidate_114	contig00009	6727	30559	23833	Inactive	0.05	N/A	22
																																							Candidate_115	contig00009	24926	38165	13240	Inactive	0.01	N/A	10
																																							Candidate_116	contig00009	30262	67330	37069	Inactive	0.02	Alteromonas phage vB_AmaP_AD45-P2	36
																																							Candidate_117	contig00009	63723	90000	26278	Inactive	0.01	Pelagibacter phage HTVC008M	22
																																							Candidate_118	contig00009	74007	91145	17139	Inactive	0.02	Pelagibacter phage HTVC008M	14
																																							Candidate_119	contig00009	98485	136430	37946	Inactive	0.01	Agrobacterium phage Atu_ph07	29
																																							Candidate_120	contig00010	80805	97163	16359	Inactive	0.03	Pseudomonas phage PaBG	12
																																							Candidate_121	contig00011	5456	19741	14286	Inactive	0.06	Salmonella phage SSU5	13
																																							Candidate_122	contig00011	4938	39430	34493	Inactive	0.02	Salmonella phage SSU5	31
																																							Candidate_123	contig00011	22310	60348	38039	Inactive	0.12	N/A	31
																																							Candidate_124	contig00011	44574	66478	21905	Ambiguous	0.64	N/A	20
																																							Candidate_125	contig00011	87025	106199	19175	Inactive	0.03	N/A	20
																																							Candidate_126	contig00012	660	20814	20155	Inactive	0.02	Moraxella phage Mcat7	16
																																							Candidate_127	contig00012	17783	39857	22075	Inactive	0.07	Prochlorococcus phage P-SSM2	21
																																							Candidate_128	contig00012	56522	83459	26938	Inactive	0.01	Staphylococcus phage vB_Sau_Clo6	26
																																							Candidate_129	contig00012	63740	95345	31606	Inactive	0.02	Staphylococcus phage vB_Sau_Clo6	34
																																							Candidate_130	contig00012	89120	105487	16368	Inactive	0.08	Salicola phage SCTP-2	15
																																							Candidate_131	contig00013	16130	41164	25035	Inactive	0.01	Bacillus phage 0305phi8-36	20
																																							Candidate_132	contig00014	1951	27748	25798	Inactive	0.02	Staphylococcus phage qdsa001	24
																																							Candidate_133	contig00014	12821	39269	26449	Inactive	0.02	Bacillus phage Gamma isolate d'Herelle	27
Marixanthomonas ophiurae SCSIO 43207	prophage_candidate	contig	attL_start	attL_end	attR_start	attR_end	prophage_size	SR_evidence_attB	SR_evidence_attP	DRP_evidence_attB	DRP_evidence_attP	#CHROM	POS	ID	REF	ALT	QUAL	FILTER	INFO	FORMAT	sample	NO prophage																	Candidate ID	Sequence ID	Start	End	Length	Category	Score	Closest phage	Gene number
[truncated: 336 more rows]
